# Supplementary material for: Expression Variation of CPT1A Induces Lipid Reconstruction in Goat Intramuscular Precursor Adipocytes
Source: Int J Mol Sci. 2023 Aug 29;24(17):13415. doi: 10.3390/ijms241713415 (PMC10488119; doi:10.3390/ijms241713415)
Supplement: Supplementary file 1 [file ijms-24-13415-s001.zip › Supplementary Tables.xlsx]

## Sheet: Title
Expression Variation of CPT1A induces lipid reconstruction in goat intramuscular precursor adipocytes
Yinmei Tang 1, Wenyang Zhang 2, Yinggui Wang1, Haiyang Li 1, Changhui Zhang 1,Yong Wang 1,2, Yaqiu Lin 1,2, Hengbo Shi 3, Hua Xiang 1,2, Lian Huang1 and JiangJiang Zhu1, 2,*
* Correspondence:Corresponding Author: JiangJiang Zhu: zhujiang4656@swun.edu.cn;Lian Huang: 80300227@swun.edu.cn

## Sheet: TableS1
gene_id	BaseMean	lfcSE	stat	FoldChange	log2FoldChange	p-value	q-value	Regulation	expression_nc_1	expression_nc_2	expression_nc_3	expression_si_1	expression_si_2	expression_si_3
ENSCHIG00000000593	19.9174	0.587755	2.1087	2.361	1.2394	0.0349704	0.997901	Up	9.90116	12.7149	10.2451	20.6915	31.0488	17.0355
ENSCHIG00000003136	3.9494	1.61845	-2.00661	0.105287	-3.2476	0.0447916	0.997901	Down	81.611	227.074	45.7416	32.1328	0	0
ENSCHIG00000003247	2.53318	1.91923	-2.45102	0.0383652	-4.70406	0.0142454	0.997901	Down	17.5126	27.2872	19.6311	0	0	0
ENSCHIG00000003391	7.40726	1.0396	-2.09145	0.221553	-2.17428	0.0364878	0.997901	Down	68.0091	50.4609	81.3184	0	24.9773	15.2117
ENSCHIG00000003741	5.9645	1.32506	-2.23961	0.127837	-2.96762	0.025116	0.997901	Down	20.0682	10.682	3.91231	0	0	3.90321
ENSCHIG00000003816	24.5644	0.644404	-2.38499	0.344625	-1.5369	0.0170794	0.997901	Down	122.919	154.538	30.6196	43.0197	25.0799	22.9113
ENSCHIG00000004994	6.27656	1.56756	-2.58751	0.0601173	-4.05608	0.00966729	0.997901	Down	56.4866	0	44.8514	2.78007	2.59319	0
ENSCHIG00000005556	2.15866	2.24141	-2.0007	0.0446745	-4.4844	0.0454244	0.997901	Down	21.9515	8.14369	0	0	0	0
ENSCHIG00000006635	28.9587	0.530846	-1.9647	0.485332	-1.04296	0.0494484	0.997901	Down	53.4701	60.5727	23.5471	12.4061	23.1444	23.4924
ENSCHIG00000006876	7.50966	1.06853	-2.45095	0.16279	-2.61892	0.014248	0.997901	Down	13.5284	9.26558	2.33306	1.22921	1.14658	1.16382
ENSCHIG00000008078	3.59521	1.74153	-2.99059	0.0270506	-5.20819	0.00278436	0.997901	Down	4.10859	3.42952	5.75699	0	0	0
ENSCHIG00000008816	6.01437	1.16478	2.19482	5.88269	2.55648	0.0281764	0.997901	Up	4.61415	10.2707	0	27.251	15.2515	33.5418
ENSCHIG00000008906	2.28011	2.21112	2.16775	27.726	4.79317	0.0301776	0.997901	Up	0	0	0	21.5541	0	10.2038
ENSCHIG00000009133	1.86908	2.13202	-2.00282	0.0518302	-4.27006	0.0451963	0.997901	Down	2.70237	0.859321	1.73101	0	0	0
ENSCHIG00000009282	2.55096	2.18318	2.26826	30.9533	4.95202	0.0233133	0.997901	Up	0	0	0	21.6594	3.67336	0
ENSCHIG00000009348	2.17215	2.04759	-2.18638	0.0449105	-4.4768	0.0287878	0.997901	Down	1.29277	3.597	5.07203	0	0	0
ENSCHIG00000009564	4.77888	1.48493	-2.06693	0.119142	-3.06925	0.0387406	0.997901	Down	22.3448	2.7632	13.9154	0	0	4.16492
ENSCHIG00000009725	9.56292	0.939597	-2.46344	0.201013	-2.31464	0.013761	0.997901	Down	23.9399	10.3616	5.21807	3.14196	2.19807	1.48741
ENSCHIG00000009782	1.87436	2.15387	2.10126	23.0362	4.52583	0.0356183	0.997901	Up	0	0	0	5.13495	16.7642	4.86179
ENSCHIG00000009867	6.25273	1.18357	1.98692	5.10411	2.35166	0.0469308	0.997901	Up	6.33457	0	5.32563	31.8	12.2139	7.08432
ENSCHIG00000010244	5.10764	1.56929	-2.42697	0.0713667	-3.8086	0.0152257	0.997901	Down	22.1533	7.88981	1.98665	0	0	1.98202
ENSCHIG00000010272	4.21187	1.6346	-2.14715	0.0877935	-3.50974	0.0317814	0.997901	Down	12.0757	1.34398	4.06094	0	0	1.3505
ENSCHIG00000010637	9.59093	0.880214	-1.96293	0.301912	-1.7278	0.0496539	0.997901	Down	14.7185	5.46037	6.59958	1.15903	2.16223	3.8408
ENSCHIG00000010675	10.1975	0.90375	-2.72071	0.181892	-2.45885	0.0065141	0.997901	Down	12.7808	10.0409	23.5972	1.77607	1.65669	4.20399
ENSCHIG00000010792	3.84717	1.66128	-1.98341	0.101884	-3.295	0.0473216	0.997901	Down	9.72218	0.983671	0.990749	0.52199	0	0.494222
ENSCHIG00000010895	3.63125	1.70535	-2.4622	0.0544504	-4.19891	0.0138086	0.997901	Down	2.44107	1.132	1.59621	0	0	0.227499
ENSCHIG00000010979	2.82528	1.84523	-2.07206	0.0706372	-3.82343	0.0382595	0.997901	Down	4.70268	2.85485	0.958463	0	0.471034	0
ENSCHIG00000011145	2.26941	2.21355	2.16253	27.6048	4.78685	0.0305777	0.997901	Up	0	0	0	34.233	15.9659	0
ENSCHIG00000011378	4.36511	1.3989	2.29022	9.21374	3.20379	0.0220086	0.997901	Up	3.54736	1.97403	0	18.8555	11.7254	13.8853
ENSCHIG00000011473	27.2135	0.518191	-2.6224	0.389878	-1.3589	0.00873122	0.997901	Down	73.7691	49.2612	67.6577	25.3486	19.2112	21.0001
ENSCHIG00000011705	1.92701	2.14329	-2.01561	0.0500661	-4.32002	0.0438412	0.997901	Down	42.8011	9.52718	9.59573	0	0	0
ENSCHIG00000011779	1.97136	2.09763	-2.07383	0.0490317	-4.35014	0.0380946	0.997901	Down	11.9681	6.66003	3.35397	0	0	0
ENSCHIG00000011961	2.61845	1.86795	-1.97604	0.0774203	-3.69114	0.0481503	0.997901	Down	17.596	39.1673	46.0239	0	0	6.55956
ENSCHIG00000011995	15.0353	0.678672	2.01324	2.57814	1.36633	0.0440894	0.997901	Up	12.1628	19.3381	21.4249	24.6284	45.9458	52.4662
ENSCHIG00000012003	2.58247	1.91102	-2.47881	0.0374978	-4.73705	0.0131823	0.997901	Down	13.3115	8.23062	6.63187	0	0	0
ENSCHIG00000012027	5.80028	1.21066	-2.11668	0.169272	-2.56258	0.0342871	0.997901	Down	33.5028	30.7072	8.8366	0	6.51409	4.40802
ENSCHIG00000012117	1.94667	2.22094	2.05313	23.5864	4.55988	0.0400597	0.997901	Up	0	0	0	35.0931	4.09177	4.15329
ENSCHIG00000012243	20.2438	0.644651	-2.75758	0.291653	-1.77767	0.00582312	0.997901	Down	18.1023	15.3502	15.9438	1.0182	4.7488	7.23031
ENSCHIG00000013433	17.2392	0.636633	2.02238	2.44107	1.28752	0.0431368	0.997901	Up	10.3094	7.01187	3.85217	10.8244	18.9314	16.0134
ENSCHIG00000013526	3.90365	1.63623	-2.07037	0.0955496	-3.38761	0.0384179	0.997901	Down	1.57997	7.91301	0.885549	0	0.435201	0.441745
ENSCHIG00000013570	3.78257	1.81037	-2.92437	0.0254852	-5.2942	0.00345154	0.997901	Down	12.9003	2.61046	1.31462	0	0	0
ENSCHIG00000013864	5.91227	1.21729	-2.35291	0.13734	-2.86417	0.0186273	0.997901	Down	9.24995	9.00797	3.88833	1.36575	1.27394	0
ENSCHIG00000013867	1.85062	2.16915	-1.96278	0.0522817	-4.25755	0.0496723	0.997901	Down	3.02951	3.37172	0.565997	0	0	0
ENSCHIG00000013890	2.68501	1.84364	-2.02604	0.0750872	-3.73529	0.042761	0.997901	Down	8.5934	15.3026	7.70634	0	0	1.9221
ENSCHIG00000013982	1.71433	2.19361	2.00409	21.0564	4.39619	0.0450604	0.997901	Up	0	0	0	1.71333	3.99539	2.43328
ENSCHIG00000014108	28.7495	0.506202	-2.18405	0.464719	-1.10557	0.0289588	0.997901	Down	71.0755	59.9661	34.6964	21.6655	20.2092	25.6413
ENSCHIG00000014467	14.9581	0.811232	-2.18749	0.292283	-1.77456	0.0287067	0.997901	Down	18.5015	12.4407	2.59245	0.910578	2.97279	4.74177
ENSCHIG00000014496	7.4015	0.990569	-2.09631	0.237082	-2.07654	0.0360545	0.997901	Down	47.6795	106.131	53.4472	16.8956	15.7599	10.6646
ENSCHIG00000014810	3.60382	1.80342	-2.88714	0.0270783	-5.20672	0.00388766	0.997901	Down	1.63142	8.17066	10.9726	0	0	0
ENSCHIG00000014826	2.11095	2.25236	2.08309	25.846	4.69187	0.0372431	0.997901	Up	0	0	0	5.13746	9.58424	0
ENSCHIG00000015195	2.36811	2.02451	-2.27996	0.0407851	-4.61581	0.02261	0.997901	Down	3.51586	2.3478	0.394116	0	0	0
ENSCHIG00000015481	13.1315	0.722902	-1.99968	0.367147	-1.44557	0.0455351	0.997901	Down	14.3742	11.033	9.44556	4.09831	4.91506	2.21732
ENSCHIG00000015518	18.3788	0.732013	-1.99235	0.36389	-1.45843	0.0463326	0.997901	Down	15.6646	23.0378	16.3052	1.32164	3.08199	13.7646
ENSCHIG00000015852	10.146	0.845697	-2.2961	0.260291	-1.9418	0.0216704	0.997901	Down	19.929	35.1185	40.9561	5.88499	9.149	7.42925
ENSCHIG00000015863	3.06063	1.97077	-1.99939	0.0651389	-3.94034	0.0455662	0.997901	Down	16.423	42.6488	0	0	3.01578	0
ENSCHIG00000015973	2.18575	2.07485	-2.17005	0.0441166	-4.50254	0.030003	0.997901	Down	33.6774	6.24694	6.29188	0	0	0
ENSCHIG00000016099	9.22735	0.877774	-2.04324	0.28847	-1.79351	0.0410283	0.997901	Down	6.83586	4.34745	5.8383	0.768998	1.07596	2.54832
ENSCHIG00000016489	2.22384	2.25201	2.11858	27.3045	4.77107	0.0341263	0.997901	Up	0	0	0	0.691895	0	3.60299
ENSCHIG00000016630	1.96161	2.10498	2.17751	23.9776	4.58362	0.0294422	0.997901	Up	0	0	0	7.76523	3.62162	9.19019
ENSCHIG00000016677	2.61216	1.85896	2.1218	15.3944	3.94433	0.0338547	0.997901	Up	0	0	0.858478	3.61841	5.06276	3.42592
ENSCHIG00000016706	2.18453	2.2404	-2.00577	0.0443867	-4.49373	0.0448803	0.997901	Down	3.44404	10.5409	0	0	0	0
ENSCHIG00000016835	2.3952	1.96993	-2.35079	0.0403612	-4.63089	0.0187335	0.997901	Down	27.6791	12.3223	9.30821	0	0	0
ENSCHIG00000016850	1.94916	2.08452	-2.07476	0.049898	-4.32487	0.038009	0.997901	Down	3.11281	3.46443	4.36169	0	0	0
ENSCHIG00000016948	3.519	1.63389	-1.97835	0.106403	-3.23239	0.0478897	0.997901	Down	3.5858	2.39451	2.41174	0	0.790161	0
ENSCHIG00000017007	2.54925	1.99163	2.49538	31.3385	4.96987	0.0125824	0.997901	Up	0	0	0	4.80518	4.48217	25.0226
ENSCHIG00000017053	3.73708	1.61013	-2.06402	0.0999018	-3.32335	0.0390158	0.997901	Down	6.98142	11.1	6.70794	0	2.19774	0
ENSCHIG00000017083	2.04776	2.07244	2.24541	25.1672	4.65347	0.0247417	0.997901	Up	0	0	0	1.3541	2.52615	3.84619
ENSCHIG00000017116	2.2794	2.0949	-2.17903	0.0422515	-4.56485	0.0293295	0.997901	Down	18.4429	2.93231	1.4767	0	0	0
ENSCHIG00000017141	2.63324	1.85444	-1.98931	0.0775321	-3.68906	0.0466665	0.997901	Down	10.2961	5.09296	5.1296	1.3513	0	0
ENSCHIG00000017268	3.87577	1.42251	2.06942	7.69422	2.94378	0.0385064	0.997901	Up	2.26004	2.51533	2.53343	21.3564	7.47029	20.2203
ENSCHIG00000017282	1.79623	2.16402	2.05877	21.9359	4.45522	0.0395163	0.997901	Up	0	0	0	9.205	4.29312	8.71534
ENSCHIG00000017305	2.26092	2.04765	-2.22072	0.0427698	-4.54726	0.0263696	0.997901	Down	3.09813	3.01708	0.434112	0	0	0
ENSCHIG00000017357	9.96446	0.885158	-2.03929	0.286163	-1.80509	0.0414213	0.997901	Down	4.75568	4.02259	2.13238	0.44939	1.88632	0.425485
ENSCHIG00000017557	2.2917	2.07985	-2.19111	0.0424769	-4.55718	0.0284441	0.997901	Down	1.4267	17.4665	4.79786	0	0	0
ENSCHIG00000017604	10.7876	0.947736	-2.1094	0.250146	-1.99916	0.0349099	0.997901	Down	31.7205	14.8647	7.48582	0	8.27751	3.73421
ENSCHIG00000017676	2.1857	2.05177	-2.18588	0.0446582	-4.48493	0.0288245	0.997901	Down	1.76661	3.93233	7.92125	0	0	0
ENSCHIG00000017690	9.95097	0.922291	-2.27525	0.233511	-2.09844	0.0228912	0.997901	Down	11.7132	2.67411	3.70336	0.709516	1.98547	1.00766
ENSCHIG00000017793	118.417	0.398802	-2.75381	0.467091	-1.09822	0.00589066	0.997901	Down	49.7943	27.5352	16.6751	6.10362	18.4602	14.3598
ENSCHIG00000018023	4.1696	1.75811	-1.99759	0.0876563	-3.512	0.0457608	0.997901	Down	6.74574	4.17096	0	0	0.825823	0
ENSCHIG00000018072	20.5231	0.575506	-2.35402	0.391002	-1.35475	0.0185718	0.997901	Down	15.5962	17.3579	19.1218	5.18123	6.98092	5.99574
ENSCHIG00000018229	28.1745	0.532857	-2.90894	0.341499	-1.55005	0.00362662	0.997901	Down	40.2872	26.7582	32.7779	4.6052	13.6028	12.354
ENSCHIG00000018264	2.20355	2.07346	2.28934	26.8501	4.74686	0.0220595	0.997901	Up	0	0	0	13.9671	2.17136	11.0201
ENSCHIG00000018293	4.46919	1.42302	2.24584	9.16332	3.19587	0.0247145	0.997901	Up	0.796944	1.77393	0	10.3548	2.6342	7.13016
ENSCHIG00000018556	10.1042	1.32791	-2.83254	0.0737427	-3.76136	0.00461794	0.997901	Down	203.701	3.28567	6.61862	3.48711	3.25271	6.60323
ENSCHIG00000018737	2.75251	1.97103	-2.45222	0.0350751	-4.83341	0.0141977	0.997901	Down	23.24	1.72435	6.94701	0	0	0
ENSCHIG00000018739	4.1696	1.75811	-1.99759	0.0876563	-3.512	0.0457608	0.997901	Down	22.7136	14.044	0	0	2.78063	0
ENSCHIG00000018798	2.58244	1.91592	-2.4683	0.0377054	-4.72909	0.0135755	0.997901	Down	6.24535	10.4262	12.2514	0	0	0
ENSCHIG00000019037	1.96273	2.11236	-2.0565	0.049238	-4.34408	0.0397341	0.997901	Down	10.3068	2.54911	3.85118	0	0	0
ENSCHIG00000019092	35.9792	0.574789	-2.3653	0.389704	-1.35955	0.0180156	0.997901	Down	38.762	25.5834	21.7255	2.12956	8.44223	19.6587
ENSCHIG00000019162	3.68029	1.8197	-2.88702	0.0262142	-5.25351	0.00388914	0.997901	Down	28.2176	2.99096	6.02495	0	0	0
ENSCHIG00000019361	4.50014	1.73926	-1.9837	0.0914942	-3.45018	0.047289	0.997901	Down	21.2671	0	5.95994	2.09338	0	0
ENSCHIG00000019607	1.92701	2.14329	-2.01561	0.0500661	-4.32002	0.0438412	0.997901	Down	29.4435	6.55389	6.60104	0	0	0
ENSCHIG00000019694	2.13152	2.0625	-2.15875	0.0456754	-4.45244	0.0308693	0.997901	Down	4.6286	20.6058	10.377	0	0	0
ENSCHIG00000019734	2.31512	2.046	-2.24134	0.0416436	-4.58576	0.0250044	0.997901	Down	16.0749	2.75241	2.77222	0	0	0
ENSCHIG00000019800	1.8826	2.16847	-1.9686	0.0518744	-4.26883	0.0489995	0.997901	Down	1.47512	1.64174	6.61422	0	0	0
ENSCHIG00000019945	2.64066	1.84402	-2.01319	0.0762901	-3.71236	0.0440947	0.997901	Down	4.63413	4.42079	2.9684	0	0	0.740374
ENSCHIG00000019991	2.92995	1.9159	-2.5693	0.0329743	-4.92252	0.0101904	0.997901	Down	12.4907	9.26775	1.1668	0	0	0
ENSCHIG00000020230	12.2874	0.768248	2.83725	4.53063	2.17971	0.00455039	0.997901	Up	2.10711	2.81415	1.8896	11.4489	6.96479	8.48341
ENSCHIG00000020281	2.99898	1.79104	-2.18027	0.0667561	-3.90496	0.0292373	0.997901	Down	10.8681	21.7724	12.1828	0	2.39489	0
ENSCHIG00000020318	2.0699	2.06636	-2.13579	0.0469308	-4.41332	0.0326966	0.997901	Down	2.40206	0.89113	2.69263	0	0	0
ENSCHIG00000020326	8.36367	0.933442	-2.28083	0.228612	-2.12903	0.0225583	0.997901	Down	10.7888	10.2064	6.04694	1.27437	2.97176	1.20658
ENSCHIG00000020357	2.40008	1.98509	-2.32981	0.0405293	-4.62489	0.0198162	0.997901	Down	9.94214	3.6884	14.8598	0	0	0
ENSCHIG00000020380	39.6076	0.448047	-2.24456	0.49804	-1.00567	0.0247964	0.997901	Down	24.4882	30.9154	15.5689	7.77099	12.8864	10.6277
ENSCHIG00000020550	2.28423	2.25812	-2.01333	0.0427973	-4.54634	0.0440799	0.997901	Down	0	1.67404	10.1165	0	0	0
ENSCHIG00000020570	20.0185	0.595964	2.09328	2.37433	1.24752	0.0363239	0.997901	Up	7.37803	7.62491	7.67977	18.0523	9.87101	19.4495
ENSCHIG00000020656	14.217	0.707791	-2.32081	0.320268	-1.64265	0.020297	0.997901	Down	12.961	6.78828	10.2557	1.80112	3.7801	2.98428
ENSCHIG00000021339	23.0099	0.5746	3.02074	3.33045	1.73572	0.00252158	0.997901	Up	5.71953	10.4164	4.07998	20.8818	19.4781	18.608
ENSCHIG00000021584	22.5915	0.604482	2.14184	2.45326	1.2947	0.0322063	0.997901	Up	30.4872	9.42528	39.871	58.0182	57.8505	58.7203
ENSCHIG00000021724	42.6403	0.444518	3.15158	2.64072	1.40093	0.00162391	0.997901	Up	9.48153	9.23349	14.6142	30.7987	23.505	23.4166
ENSCHIG00000021772	46.2662	0.488097	2.25558	2.14494	1.10094	0.0240971	0.997901	Up	8.70238	10.0579	16.5086	32.419	12.9072	20.9621
ENSCHIG00000021788	6.58266	1.08692	2.10789	4.89433	2.29111	0.0350407	0.997901	Up	2.75302	0.510666	0.51434	3.25185	4.54989	8.72345
ENSCHIG00000021824	1.94918	2.11564	-2.04913	0.049541	-4.33523	0.0404491	0.997901	Down	8.07196	2.99459	2.01076	0	0	0
ENSCHIG00000022065	5.1833	1.3636	-2.00158	0.150793	-2.72936	0.0453295	0.997901	Down	5.71908	16.9736	8.54787	0	0	4.26399
ENSCHIG00000022075	3.00593	1.78967	2.32577	17.9059	4.16236	0.0200306	0.997901	Up	0	0.80956	0	5.15516	4.00719	4.06744
ENSCHIG00000022277	12.6039	0.732632	-2.1931	0.328341	-1.60673	0.0283005	0.997901	Down	18.5476	12.5331	14.8509	3.12976	5.83874	4.4449
ENSCHIG00000022303	12.3178	0.766429	-2.0162	0.34263	-1.54528	0.0437788	0.997901	Down	25.578	13.6643	28.672	6.04251	10.1454	4.57686
ENSCHIG00000022332	3.16487	1.84966	2.29884	19.0546	4.25207	0.0215139	0.997901	Up	0	0.733078	0	1.55604	10.1601	1.47327
ENSCHIG00000022440	31.7695	0.60963	2.71514	3.14974	1.65523	0.00662479	0.997901	Up	20.4577	99.6123	22.9323	169.151	126.788	94.3759
ENSCHIG00000022589	9.04433	1.07152	-2.49439	0.156824	-2.67278	0.0126173	0.997901	Down	7.72819	8.27034	1.33278	0.702191	0	1.66209
ENSCHIG00000022660	12.4134	0.829366	-2.18787	0.284293	-1.81455	0.0286788	0.997901	Down	13.1948	2.85548	9.86064	1.2988	3.63449	1.63962
ENSCHIG00000022909	4.05288	1.70275	-1.97761	0.096899	-3.36737	0.0479727	0.997901	Down	17.6125	0	10.4522	1.22375	0	1.15865
ENSCHIG00000022975	7.66839	1.06458	2.3217	5.54675	2.47164	0.0202491	0.997901	Up	1.26475	1.40761	0.945158	2.98782	1.85798	13.2014
ENSCHIG00000022984	4.96522	1.35557	-1.96191	0.158274	-2.6595	0.0497728	0.997901	Down	4.5288	6.72049	4.51256	0	0	2.25103
ENSCHIG00000022988	8.36434	1.01672	-2.14247	0.220938	-2.17829	0.032156	0.997901	Down	26.2836	34.4148	17.3312	0	3.40695	12.1036
ENSCHIG00000023112	2.78179	2.00296	2.02277	16.5818	4.05153	0.0430967	0.997901	Up	0	0	3.99565	0	43.2004	19.9318
ENSCHIG00000023462	4.07959	1.95769	-2.23906	0.0479154	-4.38337	0.0251523	0.997901	Down	21.4391	0	0.828707	0	0.814533	0
ENSCHIG00000023494	2.76111	1.87479	-2.57712	0.0351199	-4.83157	0.00996271	0.997901	Down	1.85411	0.91713	1.38559	0	0	0
ENSCHIG00000023518	2.81191	1.87737	-2.02244	0.0719496	-3.79687	0.0431308	0.997901	Down	6.03175	0.959013	1.44887	0.508904	0	0
ENSCHIG00000023531	2.6175	1.85837	2.12396	15.424	3.94711	0.0336737	0.997901	Up	0	0	1.65026	6.9557	6.48814	9.87854
ENSCHIG00000023614	8.07999	0.996006	-2.09793	0.234953	-2.08955	0.035911	0.997901	Down	4.32259	4.37352	9.69097	0.464166	2.59779	0.878948
ENSCHIG00000023689	4.10245	1.418	2.1771	8.49803	3.08713	0.0294734	0.997901	Up	2.06338	0	1.15649	7.31174	6.82024	10.3842
ENSCHIG00000023733	2.60834	2.00421	-2.36673	0.0373327	-4.74342	0.0179461	0.997901	Down	0.482502	6.44406	2.16348	0	0	0
ENSCHIG00000023788	1.96853	2.28374	2.01486	24.2752	4.60141	0.0439196	0.997901	Up	0	0	0	0	3.82582	3.88334
ENSCHIG00000023849	2.78953	1.81837	-2.08856	0.0719047	-3.79777	0.0367473	0.997901	Down	6.74476	7.50664	4.32037	0	1.06162	0
ENSCHIG00000023912	2.68237	1.90112	-1.96928	0.0746438	-3.74383	0.0489212	0.997901	Down	21.0551	16.4034	2.3602	0	2.31983	0
ENSCHIG00000023930	4.14737	1.56456	-2.22826	0.0892355	-3.48624	0.0258631	0.997901	Down	13.8858	18.8886	10.377	0	3.39984	0
ENSCHIG00000023995	2.96193	1.84031	-2.67899	0.0328	-4.93016	0.00738446	0.997901	Down	2.13003	1.18532	2.3877	0	0	0
ENSCHIG00000024378	2.39029	2.01714	-2.2944	0.0404389	-4.62811	0.0217676	0.997901	Down	10.7279	9.28644	1.33618	0	0	0
ENSCHIG00000024426	5.17176	1.35141	-2.36537	0.109076	-3.19659	0.0180119	0.997901	Down	5.62044	4.41552	1.48243	0	0.364268	0.739491
ENSCHIG00000024538	2.17709	2.07417	-2.16401	0.044547	-4.48853	0.0304635	0.997901	Down	9.56677	1.33093	8.04302	0	0	0
ENSCHIG00000024588	7.64683	1.14992	-2.35572	0.152947	-2.7089	0.0184868	0.997901	Down	7.53505	5.5908	4.42438	0	0	2.40768
ENSCHIG00000024615	2.28803	2.20613	-2.07082	0.0421447	-4.5685	0.0383756	0.997901	Down	10.0496	3.44148	0	0	0	0
ENSCHIG00000024773	16.8564	0.76135	-2.99758	0.205583	-2.28221	0.00272131	0.997901	Down	26.3736	24.2479	8.9977	0.677223	3.1585	7.05318
ENSCHIG00000024778	1.7486	2.22018	1.99131	21.4225	4.42106	0.0464474	0.997901	Up	0	0	0	34.9176	65.1409	11.0201
ENSCHIG00000025115	26.8324	0.558956	-1.96414	0.467206	-1.09787	0.0495137	0.997901	Down	38.8113	39.3387	15.5379	11.4609	18.3266	8.52599
ENSCHIG00000025204	3.27883	1.78144	-2.264	0.0610791	-4.03318	0.0235742	0.997901	Down	3.11682	6.93779	12.8108	0	0	1.16191
ENSCHIG00000025394	5.164	1.34436	-2.04032	0.149381	-2.74293	0.0413185	0.997901	Down	5.877	7.08593	3.29396	0	2.15841	0
ENSCHIG00000025498	2.56518	1.95241	-2.41758	0.0379406	-4.72011	0.0156241	0.997901	Down	5.3083	1.96931	8.92563	0	0	0
ENSCHIG00000025624	2.84122	1.86524	-2.6142	0.034052	-4.87612	0.0089436	0.997901	Down	4.19833	2.12389	1.71134	0	0	0
ENSCHIG00000025656	2.65566	1.85652	2.14591	15.8229	3.98394	0.0318798	0.997901	Up	2.94435	0	0	20.8671	12.9763	13.1714
ENSCHIG00000025734	37.1582	0.477523	2.68567	2.43255	1.28247	0.00723842	0.997901	Up	49.4186	47.5008	78.0589	153.892	128.698	92.9503
ENSCHIG00000025826	8.59863	1.07187	-2.04078	0.21954	-2.18744	0.0412728	0.997901	Down	22.8476	19.5604	3.94022	2.07596	6.77744	0
ENSCHIG00000025913	2.80053	1.95295	-2.48037	0.0348173	-4.84405	0.0131245	0.997901	Down	0.896159	9.97389	7.03195	0	0	0
ENSCHIG00000025940	8.26558	0.914763	2.25579	4.18002	2.06351	0.0240841	0.997901	Up	5.30914	4.72709	2.38055	15.0507	19.8886	10.6876
ENSCHIG00000026007	9.42136	0.869766	-2.05755	0.289254	-1.78959	0.0396331	0.997901	Down	11.9704	19.9839	13.4185	4.03983	5.65241	1.91247
ENSCHIG00000026009	15.0857	0.753133	-2.63086	0.253246	-1.98139	0.00851682	0.997901	Down	17.7876	14.8477	22.7878	0.750379	4.19963	7.81508
ENSCHIG00000026092	2.15	2.02883	-2.20453	0.0450409	-4.47262	0.0274868	0.997901	Down	2.9424	1.22804	1.64917	0	0	0
ENSCHIG00000026109	9.10963	0.890988	-2.13923	0.266826	-1.90603	0.032417	0.997901	Down	144.202	240.736	90.9254	31.9369	49.6501	30.238
ENSCHIG00000026491	5.63769	1.36438	-2.43677	0.0998099	-3.32467	0.014819	0.997901	Down	84.6808	154.221	51.7769	0	0	25.8283
ENSCHIG00000026537	2.53814	2.04426	-2.30893	0.0379423	-4.72005	0.0209475	0.997901	Down	63.9163	8.89203	4.47801	0	0	0
ENSCHIG00000026549	2.43958	2.15911	-2.15842	0.0395474	-4.66027	0.030895	0.997901	Down	8.46967	3.62554	0	0	0	0
ENSCHIG00000026653	6.24954	1.14458	-2.0002	0.204562	-2.28939	0.0454786	0.997901	Down	7.86404	4.37618	8.81533	1.32699	0	2.51281
ENSCHIG00000026704	19.4192	0.711199	-2.30162	0.321544	-1.63691	0.0213564	0.997901	Down	33.2773	13.2272	17.9852	1.40382	4.58308	12.6268
ENSCHIG00000026776	8.12736	1.05579	-2.275	0.189213	-2.40192	0.0229062	0.997901	Down	12.7332	10.2035	2.85469	3.00807	0.561173	0.56961
ENSCHIG00000026940	9.07185	0.93037	2.13659	3.96636	1.98781	0.0326318	0.997901	Up	10.1237	11.2673	22.6967	87.6927	33.4628	30.1919
ENSCHIG00000026963	5.6709	1.21715	-2.0742	0.173788	-2.5246	0.0380612	0.997901	Down	9.62648	9.37464	2.69774	0	1.9887	1.34573
ENSCHIG00000027055	13.987	0.884551	-2.36689	0.234289	-2.09364	0.0179381	0.997901	Down	23.8991	13.6404	13.7385	0	9.45245	1.37065

## Sheet: TableS2
gene_id	BaseMean	lfcSE	stat	FoldChange	log2FoldChange	p-value	q-value	Regulation	expression_nc_1	expression_nc_2	expression_nc_3	expression_si_1	expression_si_2	expression_si_3
ENSCHIG00000000593	19.9174	0.587755	2.1087	2.361	1.2394	0.0349704	0.997901	Up	9.90116	12.7149	10.2451	20.6915	31.0488	17.0355
ENSCHIG00000003136	3.9494	1.61845	-2.00661	0.105287	-3.2476	0.0447916	0.997901	Down	81.611	227.074	45.7416	32.1328	0	0
ENSCHIG00000003247	2.53318	1.91923	-2.45102	0.0383652	-4.70406	0.0142454	0.997901	Down	17.5126	27.2872	19.6311	0	0	0
ENSCHIG00000003391	7.40726	1.0396	-2.09145	0.221553	-2.17428	0.0364878	0.997901	Down	68.0091	50.4609	81.3184	0	24.9773	15.2117
ENSCHIG00000003741	5.9645	1.32506	-2.23961	0.127837	-2.96762	0.025116	0.997901	Down	20.0682	10.682	3.91231	0	0	3.90321
ENSCHIG00000003816	24.5644	0.644404	-2.38499	0.344625	-1.5369	0.0170794	0.997901	Down	122.919	154.538	30.6196	43.0197	25.0799	22.9113
ENSCHIG00000004994	6.27656	1.56756	-2.58751	0.0601173	-4.05608	0.00966729	0.997901	Down	56.4866	0	44.8514	2.78007	2.59319	0
ENSCHIG00000005556	2.15866	2.24141	-2.0007	0.0446745	-4.4844	0.0454244	0.997901	Down	21.9515	8.14369	0	0	0	0
ENSCHIG00000006635	28.9587	0.530846	-1.9647	0.485332	-1.04296	0.0494484	0.997901	Down	53.4701	60.5727	23.5471	12.4061	23.1444	23.4924
ENSCHIG00000006876	7.50966	1.06853	-2.45095	0.16279	-2.61892	0.014248	0.997901	Down	13.5284	9.26558	2.33306	1.22921	1.14658	1.16382
ENSCHIG00000008078	3.59521	1.74153	-2.99059	0.0270506	-5.20819	0.00278436	0.997901	Down	4.10859	3.42952	5.75699	0	0	0
ENSCHIG00000008816	6.01437	1.16478	2.19482	5.88269	2.55648	0.0281764	0.997901	Up	4.61415	10.2707	0	27.251	15.2515	33.5418
ENSCHIG00000008906	2.28011	2.21112	2.16775	27.726	4.79317	0.0301776	0.997901	Up	0	0	0	21.5541	0	10.2038
ENSCHIG00000009133	1.86908	2.13202	-2.00282	0.0518302	-4.27006	0.0451963	0.997901	Down	2.70237	0.859321	1.73101	0	0	0
ENSCHIG00000009282	2.55096	2.18318	2.26826	30.9533	4.95202	0.0233133	0.997901	Up	0	0	0	21.6594	3.67336	0
ENSCHIG00000009348	2.17215	2.04759	-2.18638	0.0449105	-4.4768	0.0287878	0.997901	Down	1.29277	3.597	5.07203	0	0	0
ENSCHIG00000009564	4.77888	1.48493	-2.06693	0.119142	-3.06925	0.0387406	0.997901	Down	22.3448	2.7632	13.9154	0	0	4.16492
ENSCHIG00000009725	9.56292	0.939597	-2.46344	0.201013	-2.31464	0.013761	0.997901	Down	23.9399	10.3616	5.21807	3.14196	2.19807	1.48741
ENSCHIG00000009782	1.87436	2.15387	2.10126	23.0362	4.52583	0.0356183	0.997901	Up	0	0	0	5.13495	16.7642	4.86179
ENSCHIG00000009867	6.25273	1.18357	1.98692	5.10411	2.35166	0.0469308	0.997901	Up	6.33457	0	5.32563	31.8	12.2139	7.08432
ENSCHIG00000010244	5.10764	1.56929	-2.42697	0.0713667	-3.8086	0.0152257	0.997901	Down	22.1533	7.88981	1.98665	0	0	1.98202
ENSCHIG00000010272	4.21187	1.6346	-2.14715	0.0877935	-3.50974	0.0317814	0.997901	Down	12.0757	1.34398	4.06094	0	0	1.3505
ENSCHIG00000010637	9.59093	0.880214	-1.96293	0.301912	-1.7278	0.0496539	0.997901	Down	14.7185	5.46037	6.59958	1.15903	2.16223	3.8408
ENSCHIG00000010675	10.1975	0.90375	-2.72071	0.181892	-2.45885	0.0065141	0.997901	Down	12.7808	10.0409	23.5972	1.77607	1.65669	4.20399
ENSCHIG00000010792	3.84717	1.66128	-1.98341	0.101884	-3.295	0.0473216	0.997901	Down	9.72218	0.983671	0.990749	0.52199	0	0.494222
ENSCHIG00000010895	3.63125	1.70535	-2.4622	0.0544504	-4.19891	0.0138086	0.997901	Down	2.44107	1.132	1.59621	0	0	0.227499
ENSCHIG00000010979	2.82528	1.84523	-2.07206	0.0706372	-3.82343	0.0382595	0.997901	Down	4.70268	2.85485	0.958463	0	0.471034	0
ENSCHIG00000011145	2.26941	2.21355	2.16253	27.6048	4.78685	0.0305777	0.997901	Up	0	0	0	34.233	15.9659	0
ENSCHIG00000011378	4.36511	1.3989	2.29022	9.21374	3.20379	0.0220086	0.997901	Up	3.54736	1.97403	0	18.8555	11.7254	13.8853
ENSCHIG00000011473	27.2135	0.518191	-2.6224	0.389878	-1.3589	0.00873122	0.997901	Down	73.7691	49.2612	67.6577	25.3486	19.2112	21.0001
ENSCHIG00000011705	1.92701	2.14329	-2.01561	0.0500661	-4.32002	0.0438412	0.997901	Down	42.8011	9.52718	9.59573	0	0	0
ENSCHIG00000011779	1.97136	2.09763	-2.07383	0.0490317	-4.35014	0.0380946	0.997901	Down	11.9681	6.66003	3.35397	0	0	0
ENSCHIG00000011961	2.61845	1.86795	-1.97604	0.0774203	-3.69114	0.0481503	0.997901	Down	17.596	39.1673	46.0239	0	0	6.55956
ENSCHIG00000011995	15.0353	0.678672	2.01324	2.57814	1.36633	0.0440894	0.997901	Up	12.1628	19.3381	21.4249	24.6284	45.9458	52.4662
ENSCHIG00000012003	2.58247	1.91102	-2.47881	0.0374978	-4.73705	0.0131823	0.997901	Down	13.3115	8.23062	6.63187	0	0	0
ENSCHIG00000012027	5.80028	1.21066	-2.11668	0.169272	-2.56258	0.0342871	0.997901	Down	33.5028	30.7072	8.8366	0	6.51409	4.40802
ENSCHIG00000012117	1.94667	2.22094	2.05313	23.5864	4.55988	0.0400597	0.997901	Up	0	0	0	35.0931	4.09177	4.15329
ENSCHIG00000012243	20.2438	0.644651	-2.75758	0.291653	-1.77767	0.00582312	0.997901	Down	18.1023	15.3502	15.9438	1.0182	4.7488	7.23031
ENSCHIG00000013433	17.2392	0.636633	2.02238	2.44107	1.28752	0.0431368	0.997901	Up	10.3094	7.01187	3.85217	10.8244	18.9314	16.0134
ENSCHIG00000013526	3.90365	1.63623	-2.07037	0.0955496	-3.38761	0.0384179	0.997901	Down	1.57997	7.91301	0.885549	0	0.435201	0.441745
ENSCHIG00000013570	3.78257	1.81037	-2.92437	0.0254852	-5.2942	0.00345154	0.997901	Down	12.9003	2.61046	1.31462	0	0	0
ENSCHIG00000013864	5.91227	1.21729	-2.35291	0.13734	-2.86417	0.0186273	0.997901	Down	9.24995	9.00797	3.88833	1.36575	1.27394	0
ENSCHIG00000013867	1.85062	2.16915	-1.96278	0.0522817	-4.25755	0.0496723	0.997901	Down	3.02951	3.37172	0.565997	0	0	0
ENSCHIG00000013890	2.68501	1.84364	-2.02604	0.0750872	-3.73529	0.042761	0.997901	Down	8.5934	15.3026	7.70634	0	0	1.9221
ENSCHIG00000013982	1.71433	2.19361	2.00409	21.0564	4.39619	0.0450604	0.997901	Up	0	0	0	1.71333	3.99539	2.43328
ENSCHIG00000014108	28.7495	0.506202	-2.18405	0.464719	-1.10557	0.0289588	0.997901	Down	71.0755	59.9661	34.6964	21.6655	20.2092	25.6413
ENSCHIG00000014467	14.9581	0.811232	-2.18749	0.292283	-1.77456	0.0287067	0.997901	Down	18.5015	12.4407	2.59245	0.910578	2.97279	4.74177
ENSCHIG00000014496	7.4015	0.990569	-2.09631	0.237082	-2.07654	0.0360545	0.997901	Down	47.6795	106.131	53.4472	16.8956	15.7599	10.6646
ENSCHIG00000014810	3.60382	1.80342	-2.88714	0.0270783	-5.20672	0.00388766	0.997901	Down	1.63142	8.17066	10.9726	0	0	0
ENSCHIG00000014826	2.11095	2.25236	2.08309	25.846	4.69187	0.0372431	0.997901	Up	0	0	0	5.13746	9.58424	0
ENSCHIG00000015195	2.36811	2.02451	-2.27996	0.0407851	-4.61581	0.02261	0.997901	Down	3.51586	2.3478	0.394116	0	0	0
ENSCHIG00000015481	13.1315	0.722902	-1.99968	0.367147	-1.44557	0.0455351	0.997901	Down	14.3742	11.033	9.44556	4.09831	4.91506	2.21732
ENSCHIG00000015518	18.3788	0.732013	-1.99235	0.36389	-1.45843	0.0463326	0.997901	Down	15.6646	23.0378	16.3052	1.32164	3.08199	13.7646
ENSCHIG00000015852	10.146	0.845697	-2.2961	0.260291	-1.9418	0.0216704	0.997901	Down	19.929	35.1185	40.9561	5.88499	9.149	7.42925
ENSCHIG00000015863	3.06063	1.97077	-1.99939	0.0651389	-3.94034	0.0455662	0.997901	Down	16.423	42.6488	0	0	3.01578	0
ENSCHIG00000015973	2.18575	2.07485	-2.17005	0.0441166	-4.50254	0.030003	0.997901	Down	33.6774	6.24694	6.29188	0	0	0
ENSCHIG00000016099	9.22735	0.877774	-2.04324	0.28847	-1.79351	0.0410283	0.997901	Down	6.83586	4.34745	5.8383	0.768998	1.07596	2.54832
ENSCHIG00000016489	2.22384	2.25201	2.11858	27.3045	4.77107	0.0341263	0.997901	Up	0	0	0	0.691895	0	3.60299
ENSCHIG00000016630	1.96161	2.10498	2.17751	23.9776	4.58362	0.0294422	0.997901	Up	0	0	0	7.76523	3.62162	9.19019
ENSCHIG00000016677	2.61216	1.85896	2.1218	15.3944	3.94433	0.0338547	0.997901	Up	0	0	0.858478	3.61841	5.06276	3.42592
ENSCHIG00000016706	2.18453	2.2404	-2.00577	0.0443867	-4.49373	0.0448803	0.997901	Down	3.44404	10.5409	0	0	0	0
ENSCHIG00000016835	2.3952	1.96993	-2.35079	0.0403612	-4.63089	0.0187335	0.997901	Down	27.6791	12.3223	9.30821	0	0	0
ENSCHIG00000016850	1.94916	2.08452	-2.07476	0.049898	-4.32487	0.038009	0.997901	Down	3.11281	3.46443	4.36169	0	0	0
ENSCHIG00000016948	3.519	1.63389	-1.97835	0.106403	-3.23239	0.0478897	0.997901	Down	3.5858	2.39451	2.41174	0	0.790161	0
ENSCHIG00000017007	2.54925	1.99163	2.49538	31.3385	4.96987	0.0125824	0.997901	Up	0	0	0	4.80518	4.48217	25.0226
ENSCHIG00000017053	3.73708	1.61013	-2.06402	0.0999018	-3.32335	0.0390158	0.997901	Down	6.98142	11.1	6.70794	0	2.19774	0
ENSCHIG00000017083	2.04776	2.07244	2.24541	25.1672	4.65347	0.0247417	0.997901	Up	0	0	0	1.3541	2.52615	3.84619
ENSCHIG00000017116	2.2794	2.0949	-2.17903	0.0422515	-4.56485	0.0293295	0.997901	Down	18.4429	2.93231	1.4767	0	0	0
ENSCHIG00000017141	2.63324	1.85444	-1.98931	0.0775321	-3.68906	0.0466665	0.997901	Down	10.2961	5.09296	5.1296	1.3513	0	0
ENSCHIG00000017268	3.87577	1.42251	2.06942	7.69422	2.94378	0.0385064	0.997901	Up	2.26004	2.51533	2.53343	21.3564	7.47029	20.2203
ENSCHIG00000017282	1.79623	2.16402	2.05877	21.9359	4.45522	0.0395163	0.997901	Up	0	0	0	9.205	4.29312	8.71534
ENSCHIG00000017305	2.26092	2.04765	-2.22072	0.0427698	-4.54726	0.0263696	0.997901	Down	3.09813	3.01708	0.434112	0	0	0
ENSCHIG00000017357	9.96446	0.885158	-2.03929	0.286163	-1.80509	0.0414213	0.997901	Down	4.75568	4.02259	2.13238	0.44939	1.88632	0.425485
ENSCHIG00000017557	2.2917	2.07985	-2.19111	0.0424769	-4.55718	0.0284441	0.997901	Down	1.4267	17.4665	4.79786	0	0	0
ENSCHIG00000017604	10.7876	0.947736	-2.1094	0.250146	-1.99916	0.0349099	0.997901	Down	31.7205	14.8647	7.48582	0	8.27751	3.73421
ENSCHIG00000017676	2.1857	2.05177	-2.18588	0.0446582	-4.48493	0.0288245	0.997901	Down	1.76661	3.93233	7.92125	0	0	0
ENSCHIG00000017690	9.95097	0.922291	-2.27525	0.233511	-2.09844	0.0228912	0.997901	Down	11.7132	2.67411	3.70336	0.709516	1.98547	1.00766
ENSCHIG00000017793	118.417	0.398802	-2.75381	0.467091	-1.09822	0.00589066	0.997901	Down	49.7943	27.5352	16.6751	6.10362	18.4602	14.3598
ENSCHIG00000018023	4.1696	1.75811	-1.99759	0.0876563	-3.512	0.0457608	0.997901	Down	6.74574	4.17096	0	0	0.825823	0
ENSCHIG00000018072	20.5231	0.575506	-2.35402	0.391002	-1.35475	0.0185718	0.997901	Down	15.5962	17.3579	19.1218	5.18123	6.98092	5.99574
ENSCHIG00000018229	28.1745	0.532857	-2.90894	0.341499	-1.55005	0.00362662	0.997901	Down	40.2872	26.7582	32.7779	4.6052	13.6028	12.354
ENSCHIG00000018264	2.20355	2.07346	2.28934	26.8501	4.74686	0.0220595	0.997901	Up	0	0	0	13.9671	2.17136	11.0201
ENSCHIG00000018293	4.46919	1.42302	2.24584	9.16332	3.19587	0.0247145	0.997901	Up	0.796944	1.77393	0	10.3548	2.6342	7.13016
ENSCHIG00000018556	10.1042	1.32791	-2.83254	0.0737427	-3.76136	0.00461794	0.997901	Down	203.701	3.28567	6.61862	3.48711	3.25271	6.60323
ENSCHIG00000018737	2.75251	1.97103	-2.45222	0.0350751	-4.83341	0.0141977	0.997901	Down	23.24	1.72435	6.94701	0	0	0
ENSCHIG00000018739	4.1696	1.75811	-1.99759	0.0876563	-3.512	0.0457608	0.997901	Down	22.7136	14.044	0	0	2.78063	0
ENSCHIG00000018798	2.58244	1.91592	-2.4683	0.0377054	-4.72909	0.0135755	0.997901	Down	6.24535	10.4262	12.2514	0	0	0
ENSCHIG00000019037	1.96273	2.11236	-2.0565	0.049238	-4.34408	0.0397341	0.997901	Down	10.3068	2.54911	3.85118	0	0	0
ENSCHIG00000019092	35.9792	0.574789	-2.3653	0.389704	-1.35955	0.0180156	0.997901	Down	38.762	25.5834	21.7255	2.12956	8.44223	19.6587
ENSCHIG00000019162	3.68029	1.8197	-2.88702	0.0262142	-5.25351	0.00388914	0.997901	Down	28.2176	2.99096	6.02495	0	0	0
ENSCHIG00000019361	4.50014	1.73926	-1.9837	0.0914942	-3.45018	0.047289	0.997901	Down	21.2671	0	5.95994	2.09338	0	0
ENSCHIG00000019607	1.92701	2.14329	-2.01561	0.0500661	-4.32002	0.0438412	0.997901	Down	29.4435	6.55389	6.60104	0	0	0
ENSCHIG00000019694	2.13152	2.0625	-2.15875	0.0456754	-4.45244	0.0308693	0.997901	Down	4.6286	20.6058	10.377	0	0	0
ENSCHIG00000019734	2.31512	2.046	-2.24134	0.0416436	-4.58576	0.0250044	0.997901	Down	16.0749	2.75241	2.77222	0	0	0
ENSCHIG00000019800	1.8826	2.16847	-1.9686	0.0518744	-4.26883	0.0489995	0.997901	Down	1.47512	1.64174	6.61422	0	0	0
ENSCHIG00000019945	2.64066	1.84402	-2.01319	0.0762901	-3.71236	0.0440947	0.997901	Down	4.63413	4.42079	2.9684	0	0	0.740374
ENSCHIG00000019991	2.92995	1.9159	-2.5693	0.0329743	-4.92252	0.0101904	0.997901	Down	12.4907	9.26775	1.1668	0	0	0
ENSCHIG00000020230	12.2874	0.768248	2.83725	4.53063	2.17971	0.00455039	0.997901	Up	2.10711	2.81415	1.8896	11.4489	6.96479	8.48341
ENSCHIG00000020281	2.99898	1.79104	-2.18027	0.0667561	-3.90496	0.0292373	0.997901	Down	10.8681	21.7724	12.1828	0	2.39489	0
ENSCHIG00000020318	2.0699	2.06636	-2.13579	0.0469308	-4.41332	0.0326966	0.997901	Down	2.40206	0.89113	2.69263	0	0	0
ENSCHIG00000020326	8.36367	0.933442	-2.28083	0.228612	-2.12903	0.0225583	0.997901	Down	10.7888	10.2064	6.04694	1.27437	2.97176	1.20658
ENSCHIG00000020357	2.40008	1.98509	-2.32981	0.0405293	-4.62489	0.0198162	0.997901	Down	9.94214	3.6884	14.8598	0	0	0
ENSCHIG00000020380	39.6076	0.448047	-2.24456	0.49804	-1.00567	0.0247964	0.997901	Down	24.4882	30.9154	15.5689	7.77099	12.8864	10.6277
ENSCHIG00000020550	2.28423	2.25812	-2.01333	0.0427973	-4.54634	0.0440799	0.997901	Down	0	1.67404	10.1165	0	0	0
ENSCHIG00000020570	20.0185	0.595964	2.09328	2.37433	1.24752	0.0363239	0.997901	Up	7.37803	7.62491	7.67977	18.0523	9.87101	19.4495
ENSCHIG00000020656	14.217	0.707791	-2.32081	0.320268	-1.64265	0.020297	0.997901	Down	12.961	6.78828	10.2557	1.80112	3.7801	2.98428
ENSCHIG00000021339	23.0099	0.5746	3.02074	3.33045	1.73572	0.00252158	0.997901	Up	5.71953	10.4164	4.07998	20.8818	19.4781	18.608
ENSCHIG00000021584	22.5915	0.604482	2.14184	2.45326	1.2947	0.0322063	0.997901	Up	30.4872	9.42528	39.871	58.0182	57.8505	58.7203
ENSCHIG00000021724	42.6403	0.444518	3.15158	2.64072	1.40093	0.00162391	0.997901	Up	9.48153	9.23349	14.6142	30.7987	23.505	23.4166
ENSCHIG00000021772	46.2662	0.488097	2.25558	2.14494	1.10094	0.0240971	0.997901	Up	8.70238	10.0579	16.5086	32.419	12.9072	20.9621
ENSCHIG00000021788	6.58266	1.08692	2.10789	4.89433	2.29111	0.0350407	0.997901	Up	2.75302	0.510666	0.51434	3.25185	4.54989	8.72345
ENSCHIG00000021824	1.94918	2.11564	-2.04913	0.049541	-4.33523	0.0404491	0.997901	Down	8.07196	2.99459	2.01076	0	0	0
ENSCHIG00000022065	5.1833	1.3636	-2.00158	0.150793	-2.72936	0.0453295	0.997901	Down	5.71908	16.9736	8.54787	0	0	4.26399
ENSCHIG00000022075	3.00593	1.78967	2.32577	17.9059	4.16236	0.0200306	0.997901	Up	0	0.80956	0	5.15516	4.00719	4.06744
ENSCHIG00000022277	12.6039	0.732632	-2.1931	0.328341	-1.60673	0.0283005	0.997901	Down	18.5476	12.5331	14.8509	3.12976	5.83874	4.4449
ENSCHIG00000022303	12.3178	0.766429	-2.0162	0.34263	-1.54528	0.0437788	0.997901	Down	25.578	13.6643	28.672	6.04251	10.1454	4.57686
ENSCHIG00000022332	3.16487	1.84966	2.29884	19.0546	4.25207	0.0215139	0.997901	Up	0	0.733078	0	1.55604	10.1601	1.47327
ENSCHIG00000022440	31.7695	0.60963	2.71514	3.14974	1.65523	0.00662479	0.997901	Up	20.4577	99.6123	22.9323	169.151	126.788	94.3759
ENSCHIG00000022589	9.04433	1.07152	-2.49439	0.156824	-2.67278	0.0126173	0.997901	Down	7.72819	8.27034	1.33278	0.702191	0	1.66209
ENSCHIG00000022660	12.4134	0.829366	-2.18787	0.284293	-1.81455	0.0286788	0.997901	Down	13.1948	2.85548	9.86064	1.2988	3.63449	1.63962
ENSCHIG00000022909	4.05288	1.70275	-1.97761	0.096899	-3.36737	0.0479727	0.997901	Down	17.6125	0	10.4522	1.22375	0	1.15865
ENSCHIG00000022975	7.66839	1.06458	2.3217	5.54675	2.47164	0.0202491	0.997901	Up	1.26475	1.40761	0.945158	2.98782	1.85798	13.2014
ENSCHIG00000022984	4.96522	1.35557	-1.96191	0.158274	-2.6595	0.0497728	0.997901	Down	4.5288	6.72049	4.51256	0	0	2.25103
ENSCHIG00000022988	8.36434	1.01672	-2.14247	0.220938	-2.17829	0.032156	0.997901	Down	26.2836	34.4148	17.3312	0	3.40695	12.1036
ENSCHIG00000023112	2.78179	2.00296	2.02277	16.5818	4.05153	0.0430967	0.997901	Up	0	0	3.99565	0	43.2004	19.9318
ENSCHIG00000023462	4.07959	1.95769	-2.23906	0.0479154	-4.38337	0.0251523	0.997901	Down	21.4391	0	0.828707	0	0.814533	0
ENSCHIG00000023494	2.76111	1.87479	-2.57712	0.0351199	-4.83157	0.00996271	0.997901	Down	1.85411	0.91713	1.38559	0	0	0
ENSCHIG00000023518	2.81191	1.87737	-2.02244	0.0719496	-3.79687	0.0431308	0.997901	Down	6.03175	0.959013	1.44887	0.508904	0	0
ENSCHIG00000023531	2.6175	1.85837	2.12396	15.424	3.94711	0.0336737	0.997901	Up	0	0	1.65026	6.9557	6.48814	9.87854
ENSCHIG00000023614	8.07999	0.996006	-2.09793	0.234953	-2.08955	0.035911	0.997901	Down	4.32259	4.37352	9.69097	0.464166	2.59779	0.878948
ENSCHIG00000023689	4.10245	1.418	2.1771	8.49803	3.08713	0.0294734	0.997901	Up	2.06338	0	1.15649	7.31174	6.82024	10.3842
ENSCHIG00000023733	2.60834	2.00421	-2.36673	0.0373327	-4.74342	0.0179461	0.997901	Down	0.482502	6.44406	2.16348	0	0	0
ENSCHIG00000023788	1.96853	2.28374	2.01486	24.2752	4.60141	0.0439196	0.997901	Up	0	0	0	0	3.82582	3.88334
ENSCHIG00000023849	2.78953	1.81837	-2.08856	0.0719047	-3.79777	0.0367473	0.997901	Down	6.74476	7.50664	4.32037	0	1.06162	0
ENSCHIG00000023912	2.68237	1.90112	-1.96928	0.0746438	-3.74383	0.0489212	0.997901	Down	21.0551	16.4034	2.3602	0	2.31983	0
ENSCHIG00000023930	4.14737	1.56456	-2.22826	0.0892355	-3.48624	0.0258631	0.997901	Down	13.8858	18.8886	10.377	0	3.39984	0
ENSCHIG00000023995	2.96193	1.84031	-2.67899	0.0328	-4.93016	0.00738446	0.997901	Down	2.13003	1.18532	2.3877	0	0	0
ENSCHIG00000024378	2.39029	2.01714	-2.2944	0.0404389	-4.62811	0.0217676	0.997901	Down	10.7279	9.28644	1.33618	0	0	0
ENSCHIG00000024426	5.17176	1.35141	-2.36537	0.109076	-3.19659	0.0180119	0.997901	Down	5.62044	4.41552	1.48243	0	0.364268	0.739491
ENSCHIG00000024538	2.17709	2.07417	-2.16401	0.044547	-4.48853	0.0304635	0.997901	Down	9.56677	1.33093	8.04302	0	0	0
ENSCHIG00000024588	7.64683	1.14992	-2.35572	0.152947	-2.7089	0.0184868	0.997901	Down	7.53505	5.5908	4.42438	0	0	2.40768
ENSCHIG00000024615	2.28803	2.20613	-2.07082	0.0421447	-4.5685	0.0383756	0.997901	Down	10.0496	3.44148	0	0	0	0
ENSCHIG00000024773	16.8564	0.76135	-2.99758	0.205583	-2.28221	0.00272131	0.997901	Down	26.3736	24.2479	8.9977	0.677223	3.1585	7.05318
ENSCHIG00000024778	1.7486	2.22018	1.99131	21.4225	4.42106	0.0464474	0.997901	Up	0	0	0	34.9176	65.1409	11.0201
ENSCHIG00000025115	26.8324	0.558956	-1.96414	0.467206	-1.09787	0.0495137	0.997901	Down	38.8113	39.3387	15.5379	11.4609	18.3266	8.52599
ENSCHIG00000025204	3.27883	1.78144	-2.264	0.0610791	-4.03318	0.0235742	0.997901	Down	3.11682	6.93779	12.8108	0	0	1.16191
ENSCHIG00000025394	5.164	1.34436	-2.04032	0.149381	-2.74293	0.0413185	0.997901	Down	5.877	7.08593	3.29396	0	2.15841	0
ENSCHIG00000025498	2.56518	1.95241	-2.41758	0.0379406	-4.72011	0.0156241	0.997901	Down	5.3083	1.96931	8.92563	0	0	0
ENSCHIG00000025624	2.84122	1.86524	-2.6142	0.034052	-4.87612	0.0089436	0.997901	Down	4.19833	2.12389	1.71134	0	0	0
ENSCHIG00000025656	2.65566	1.85652	2.14591	15.8229	3.98394	0.0318798	0.997901	Up	2.94435	0	0	20.8671	12.9763	13.1714
ENSCHIG00000025734	37.1582	0.477523	2.68567	2.43255	1.28247	0.00723842	0.997901	Up	49.4186	47.5008	78.0589	153.892	128.698	92.9503
ENSCHIG00000025826	8.59863	1.07187	-2.04078	0.21954	-2.18744	0.0412728	0.997901	Down	22.8476	19.5604	3.94022	2.07596	6.77744	0
ENSCHIG00000025913	2.80053	1.95295	-2.48037	0.0348173	-4.84405	0.0131245	0.997901	Down	0.896159	9.97389	7.03195	0	0	0
ENSCHIG00000025940	8.26558	0.914763	2.25579	4.18002	2.06351	0.0240841	0.997901	Up	5.30914	4.72709	2.38055	15.0507	19.8886	10.6876
ENSCHIG00000026007	9.42136	0.869766	-2.05755	0.289254	-1.78959	0.0396331	0.997901	Down	11.9704	19.9839	13.4185	4.03983	5.65241	1.91247
ENSCHIG00000026009	15.0857	0.753133	-2.63086	0.253246	-1.98139	0.00851682	0.997901	Down	17.7876	14.8477	22.7878	0.750379	4.19963	7.81508
ENSCHIG00000026092	2.15	2.02883	-2.20453	0.0450409	-4.47262	0.0274868	0.997901	Down	2.9424	1.22804	1.64917	0	0	0
ENSCHIG00000026109	9.10963	0.890988	-2.13923	0.266826	-1.90603	0.032417	0.997901	Down	144.202	240.736	90.9254	31.9369	49.6501	30.238
ENSCHIG00000026491	5.63769	1.36438	-2.43677	0.0998099	-3.32467	0.014819	0.997901	Down	84.6808	154.221	51.7769	0	0	25.8283
ENSCHIG00000026537	2.53814	2.04426	-2.30893	0.0379423	-4.72005	0.0209475	0.997901	Down	63.9163	8.89203	4.47801	0	0	0
ENSCHIG00000026549	2.43958	2.15911	-2.15842	0.0395474	-4.66027	0.030895	0.997901	Down	8.46967	3.62554	0	0	0	0
ENSCHIG00000026653	6.24954	1.14458	-2.0002	0.204562	-2.28939	0.0454786	0.997901	Down	7.86404	4.37618	8.81533	1.32699	0	2.51281
ENSCHIG00000026704	19.4192	0.711199	-2.30162	0.321544	-1.63691	0.0213564	0.997901	Down	33.2773	13.2272	17.9852	1.40382	4.58308	12.6268
ENSCHIG00000026776	8.12736	1.05579	-2.275	0.189213	-2.40192	0.0229062	0.997901	Down	12.7332	10.2035	2.85469	3.00807	0.561173	0.56961
ENSCHIG00000026940	9.07185	0.93037	2.13659	3.96636	1.98781	0.0326318	0.997901	Up	10.1237	11.2673	22.6967	87.6927	33.4628	30.1919
ENSCHIG00000026963	5.6709	1.21715	-2.0742	0.173788	-2.5246	0.0380612	0.997901	Down	9.62648	9.37464	2.69774	0	1.9887	1.34573
ENSCHIG00000027055	13.987	0.884551	-2.36689	0.234289	-2.09364	0.0179381	0.997901	Down	23.8991	13.6404	13.7385	0	9.45245	1.37065

## Sheet: TableS3
id	num	pvalue	per	ratio	class	ID	Descrption	Pvalue	Qvalue	Up	Down	fg_num	bg_num
Focal adhesion	8	0.000602053	9.195	0.042	Cellular Processes	ko04510	Focal adhesion	0.000602053	0.0674218	0	8	8	192
Salmonella infection	9	0.00093023	10.345	0.035	Human Diseases	ko05132	Salmonella infection	0.00093023	0.0674218	0	9	9	256
Adherens junction	5	0.000958603	5.747	0.065	Cellular Processes	ko04520	Adherens junction	0.000958603	0.0674218	0	5	5	77
FoxO signaling pathway	6	0.00184658	6.897	0.046	Environmental Information Processing	ko04068	FoxO signaling pathway	0.00184658	0.0974073	1	5	6	131
AGE-RAGE signaling pathway in diabetic complications	5	0.00267932	5.747	0.052	Human Diseases	ko04933	AGE-RAGE signaling pathway in diabetic complications	0.00267932	0.0975126	0	5	5	97
Yersinia infection	6	0.00277287	6.897	0.042	Human Diseases	ko05135	Yersinia infection	0.00277287	0.0975126	1	5	6	142
Human T-cell leukemia virus 1 infection	8	0.00430261	9.195	0.031	Human Diseases	ko05166	Human T-cell leukemia virus 1 infection	0.00430261	0.113446	1	7	8	262
Renal cell carcinoma	4	0.00475899	4.598	0.058	Human Diseases	ko05211	Renal cell carcinoma	0.00475899	0.113446	0	4	4	69
Apoptosis	6	0.00483893	6.897	0.038	Cellular Processes	ko04210	Apoptosis	0.00483893	0.113446	0	6	6	159
Thyroid hormone signaling pathway	5	0.00641073	5.747	0.042	Organismal Systems	ko04919	Thyroid hormone signaling pathway	0.00641073	0.120879	0	5	5	119
Pancreatic cancer	4	0.00734222	4.598	0.051	Human Diseases	ko05212	Pancreatic cancer	0.00734222	0.120879	0	4	4	78
MAPK signaling pathway	8	0.00737623	9.195	0.028	Environmental Information Processing	ko04010	MAPK signaling pathway	0.00737623	0.120879	0	8	8	287
Platelet activation	5	0.0078618	5.747	0.04	Organismal Systems	ko04611	Platelet activation	0.0078618	0.120879	0	5	5	125
Chronic myeloid leukemia	4	0.00802043	4.598	0.05	Human Diseases	ko05220	Chronic myeloid leukemia	0.00802043	0.120879	0	4	4	80
Hepatitis B	6	0.0092045	6.897	0.033	Human Diseases	ko05161	Hepatitis B	0.0092045	0.125645	0	6	6	182
HIF-1 signaling pathway	5	0.00952762	5.747	0.038	Environmental Information Processing	ko04066	HIF-1 signaling pathway	0.00952762	0.125645	1	4	5	131
Chagas disease	5	0.0101331	5.747	0.038	Human Diseases	ko05142	Chagas disease	0.0101331	0.12577	0	5	5	133
Cell cycle	5	0.0124604	5.747	0.036	Cellular Processes	ko04110	Cell cycle	0.0124604	0.146063	0	5	5	140
Selenocompound metabolism	2	0.0148682	2.299	0.105	Metabolism	ko00450	Selenocompound metabolism	0.0148682	0.163515	1	1	2	19
Endocytosis	7	0.0154991	8.046	0.027	Cellular Processes	ko04144	Endocytosis	0.0154991	0.163515	0	7	7	264
Proteoglycans in cancer	6	0.017661	6.897	0.029	Human Diseases	ko05205	Proteoglycans in cancer	0.017661	0.167901	0	6	6	210
C-type lectin receptor signaling pathway	4	0.017715	4.598	0.04	Organismal Systems	ko04625	C-type lectin receptor signaling pathway	0.017715	0.167901	0	4	4	101
TGF-beta signaling pathway	4	0.018302	4.598	0.039	Environmental Information Processing	ko04350	TGF-beta signaling pathway	0.018302	0.167901	0	4	4	102
Glycosaminoglycan biosynthesis - heparan sulfate / heparin	2	0.0251049	2.299	0.08	Metabolism	ko00534	Glycosaminoglycan biosynthesis - heparan sulfate / heparin	0.0251049	0.220714	0	2	2	25
Osteoclast differentiation	4	0.0270479	4.598	0.035	Organismal Systems	ko04380	Osteoclast differentiation	0.0270479	0.227472	0	4	4	115
T cell receptor signaling pathway	4	0.0285811	4.598	0.034	Organismal Systems	ko04660	T cell receptor signaling pathway	0.0285811	0.227472	0	4	4	117
Neurotrophin signaling pathway	4	0.0293668	4.598	0.034	Organismal Systems	ko04722	Neurotrophin signaling pathway	0.0293668	0.227472	1	3	4	118
Tight junction	5	0.0301859	5.747	0.028	Cellular Processes	ko04530	Tight junction	0.0301859	0.227472	1	4	5	176
Cellular senescence	5	0.0321396	5.747	0.028	Cellular Processes	ko04218	Cellular senescence	0.0321396	0.233844	1	4	5	179
NF-kappa B signaling pathway	4	0.0361144	4.598	0.032	Environmental Information Processing	ko04064	NF-kappa B signaling pathway	0.0361144	0.246345	1	3	4	126
B cell receptor signaling pathway	3	0.0367762	3.448	0.041	Organismal Systems	ko04662	B cell receptor signaling pathway	0.0367762	0.246345	0	3	3	74
Alzheimer disease	8	0.0373604	9.195	0.021	Human Diseases	ko05010	Alzheimer disease	0.0373604	0.246345	1	7	8	387
Prion disease	2	0.0397026	2.299	0.062	Human Diseases	ko05020	Prion disease	0.0397026	0.253856	0	2	2	32
Relaxin signaling pathway	4	0.041718	4.598	0.03	Organismal Systems	ko04926	Relaxin signaling pathway	0.041718	0.258897	0	4	4	132
Base excision repair	2	0.046732	2.299	0.057	Genetic Information Processing	ko03410	Base excision repair	0.046732	0.270975	0	2	2	35
Circadian rhythm	2	0.046732	2.299	0.057	Organismal Systems	ko04710	Circadian rhythm	0.046732	0.270975	1	1	2	35
ErbB signaling pathway	3	0.0475169	3.448	0.037	Environmental Information Processing	ko04012	ErbB signaling pathway	0.0475169	0.270975	0	3	3	82
Pathways in cancer	10	0.0498672	11.494	0.018	Human Diseases	ko05200	Pathways in cancer	0.0498672	0.276894	0	10	10	561
IL-17 signaling pathway	3	0.0549296	3.448	0.034	Organismal Systems	ko04657	IL-17 signaling pathway	0.0549296	0.297183	0	3	3	87
Thyroid cancer	2	0.0593613	2.299	0.05	Human Diseases	ko05216	Thyroid cancer	0.0593613	0.306865	0	2	2	40
EGFR tyrosine kinase inhibitor resistance	3	0.0596277	3.448	0.033	Human Diseases	ko01521	EGFR tyrosine kinase inhibitor resistance	0.0596277	0.306865	1	2	3	90
GnRH signaling pathway	3	0.0612347	3.448	0.033	Organismal Systems	ko04912	GnRH signaling pathway	0.0612347	0.307632	0	3	3	91
Gap junction	3	0.062862	3.448	0.033	Cellular Processes	ko04540	Gap junction	0.062862	0.308462	0	3	3	92
Fluid shear stress and atherosclerosis	4	0.0675092	4.598	0.026	Human Diseases	ko05418	Fluid shear stress and atherosclerosis	0.0675092	0.311287	0	4	4	155
Colorectal cancer	3	0.0678636	3.448	0.032	Human Diseases	ko05210	Colorectal cancer	0.0678636	0.311287	0	3	3	95
Hypertrophic cardiomyopathy	3	0.0678636	3.448	0.032	Human Diseases	ko05410	Hypertrophic cardiomyopathy	0.0678636	0.311287	0	3	3	95
Aminoacyl-tRNA biosynthesis	2	0.0758569	2.299	0.043	Genetic Information Processing	ko00970	Aminoacyl-tRNA biosynthesis	0.0758569	0.336632	1	1	2	46
Vitamin B6 metabolism	1	0.0765799	1.149	0.125	Metabolism	ko00750	Vitamin B6 metabolism	0.0765799	0.336632	1	0	1	8
Antifolate resistance	2	0.078734	2.299	0.043	Human Diseases	ko01523	Antifolate resistance	0.078734	0.339038	1	1	2	47
Small cell lung cancer	3	0.0820524	3.448	0.029	Human Diseases	ko05222	Small cell lung cancer	0.0820524	0.346261	0	3	3	103
Toll-like receptor signaling pathway	3	0.0857857	3.448	0.029	Organismal Systems	ko04620	Toll-like receptor signaling pathway	0.0857857	0.354917	0	3	3	105
Hippo signaling pathway	4	0.090839	4.598	0.023	Environmental Information Processing	ko04390	Hippo signaling pathway	0.090839	0.360728	0	4	4	172
Dilated cardiomyopathy	3	0.0915196	3.448	0.028	Human Diseases	ko05414	Dilated cardiomyopathy	0.0915196	0.360728	0	3	3	108
Hepatocellular carcinoma	4	0.092319	4.598	0.023	Human Diseases	ko05225	Hepatocellular carcinoma	0.092319	0.360728	0	4	4	173
Folate biosynthesis	2	0.0966774	2.299	0.038	Metabolism	ko00790	Folate biosynthesis	0.0966774	0.367026	2	0	2	53
Th1 and Th2 cell differentiation	3	0.0974098	3.448	0.027	Organismal Systems	ko04658	Th1 and Th2 cell differentiation	0.0974098	0.367026	1	2	3	111
TNF signaling pathway	3	0.10756	3.448	0.026	Environmental Information Processing	ko04668	TNF signaling pathway	0.10756	0.392408	0	3	3	116
Endometrial cancer	2	0.112424	2.299	0.034	Human Diseases	ko05213	Endometrial cancer	0.112424	0.392408	1	1	2	58
NOD-like receptor signaling pathway	4	0.115873	4.598	0.021	Organismal Systems	ko04621	NOD-like receptor signaling pathway	0.115873	0.392408	1	3	4	188
Huntington disease	6	0.116702	6.897	0.018	Human Diseases	ko05016	Huntington disease	0.116702	0.392408	1	5	6	337
Chemokine signaling pathway	4	0.117531	4.598	0.021	Organismal Systems	ko04062	Chemokine signaling pathway	0.117531	0.392408	1	3	4	189
Toxoplasmosis	3	0.118107	3.448	0.025	Human Diseases	ko05145	Toxoplasmosis	0.118107	0.392408	0	3	3	121
Amoebiasis	3	0.118107	3.448	0.025	Human Diseases	ko05146	Amoebiasis	0.118107	0.392408	0	3	3	121
Apoptosis - fly	1	0.121468	1.149	0.077	Cellular Processes	ko04214	Apoptosis - fly	0.121468	0.392408	0	1	1	13
Protein processing in endoplasmic reticulum	4	0.124264	4.598	0.021	Genetic Information Processing	ko04141	Protein processing in endoplasmic reticulum	0.124264	0.392408	1	3	4	193
Th17 cell differentiation	3	0.126813	3.448	0.024	Organismal Systems	ko04659	Th17 cell differentiation	0.126813	0.392408	0	3	3	125
Longevity regulating pathway - multiple species	2	0.128782	2.299	0.032	Organismal Systems	ko04213	Longevity regulating pathway - multiple species	0.128782	0.392408	1	1	2	63
Long-term potentiation	2	0.128782	2.299	0.032	Organismal Systems	ko04720	Long-term potentiation	0.128782	0.392408	0	2	2	63
Glycosaminoglycan biosynthesis - keratan sulfate	1	0.130183	1.149	0.071	Metabolism	ko00533	Glycosaminoglycan biosynthesis - keratan sulfate	0.130183	0.392408	0	1	1	14
Toll and Imd signaling pathway	1	0.130183	1.149	0.071	Organismal Systems	ko04624	Toll and Imd signaling pathway	0.130183	0.392408	0	1	1	14
Acute myeloid leukemia	2	0.132118	2.299	0.031	Human Diseases	ko05221	Acute myeloid leukemia	0.132118	0.392633	0	2	2	64
Non-small cell lung cancer	2	0.135475	2.299	0.031	Human Diseases	ko05223	Non-small cell lung cancer	0.135475	0.394095	1	1	2	65
Oocyte meiosis	3	0.13801	3.448	0.023	Cellular Processes	ko04114	Oocyte meiosis	0.13801	0.394095	0	3	3	130
Tuberculosis	4	0.138213	4.598	0.02	Human Diseases	ko05152	Tuberculosis	0.138213	0.394095	0	4	4	201
Carbon metabolism	3	0.14029	3.448	0.023	Metabolism	ko01200	Carbon metabolism	0.14029	0.394682	0	3	3	131
Glycosphingolipid biosynthesis - ganglio series	1	0.147358	1.149	0.062	Metabolism	ko00604	Glycosphingolipid biosynthesis - ganglio series	0.147358	0.408533	0	1	1	16
Amyotrophic lateral sclerosis	2	0.149086	2.299	0.029	Human Diseases	ko05014	Amyotrophic lateral sclerosis	0.149086	0.408533	0	2	2	69
Glycosphingolipid biosynthesis - globo and isoglobo series	1	0.155819	1.149	0.059	Metabolism	ko00603	Glycosphingolipid biosynthesis - globo and isoglobo series	0.155819	0.416638	0	1	1	17
Mitophagy - animal	2	0.155992	2.299	0.028	Cellular Processes	ko04137	Mitophagy - animal	0.155992	0.416638	1	1	2	71
Autophagy - animal	3	0.163759	3.448	0.021	Cellular Processes	ko04140	Autophagy - animal	0.163759	0.431915	0	3	3	141
Fc epsilon RI signaling pathway	2	0.166465	2.299	0.027	Organismal Systems	ko04664	Fc epsilon RI signaling pathway	0.166465	0.433632	0	2	2	74
Insulin signaling pathway	3	0.16859	3.448	0.021	Organismal Systems	ko04910	Insulin signaling pathway	0.16859	0.433811	0	3	3	143
Kaposi sarcoma-associated herpesvirus infection	4	0.171748	4.598	0.018	Human Diseases	ko05167	Kaposi sarcoma-associated herpesvirus infection	0.171748	0.435853	0	4	4	219
Pathogenic Escherichia coli infection	2	0.173515	2.299	0.026	Human Diseases	ko05130	Pathogenic Escherichia coli infection	0.173515	0.435853	0	2	2	76
Glycolysis / Gluconeogenesis	2	0.180613	2.299	0.026	Metabolism	ko00010	Glycolysis / Gluconeogenesis	0.180613	0.448346	0	2	2	78
Arrhythmogenic right ventricular cardiomyopathy	2	0.187755	2.299	0.025	Human Diseases	ko05412	Arrhythmogenic right ventricular cardiomyopathy	0.187755	0.45672	0	2	2	80
Gastric cancer	3	0.188316	3.448	0.02	Human Diseases	ko05226	Gastric cancer	0.188316	0.45672	0	3	3	151
Prolactin signaling pathway	2	0.191342	2.299	0.025	Organismal Systems	ko04917	Prolactin signaling pathway	0.191342	0.45764	1	1	2	81
Rap1 signaling pathway	4	0.197581	4.598	0.017	Environmental Information Processing	ko04015	Rap1 signaling pathway	0.197581	0.45764	0	4	4	232
Biosynthesis of amino acids	2	0.202155	2.299	0.024	Metabolism	ko01230	Biosynthesis of amino acids	0.202155	0.45764	0	2	2	84
Peroxisome	2	0.202155	2.299	0.024	Cellular Processes	ko04146	Peroxisome	0.202155	0.45764	0	2	2	84
Ubiquitin mediated proteolysis	3	0.203489	3.448	0.019	Genetic Information Processing	ko04120	Ubiquitin mediated proteolysis	0.203489	0.45764	0	3	3	157
ECM-receptor interaction	2	0.205775	2.299	0.024	Environmental Information Processing	ko04512	ECM-receptor interaction	0.205775	0.45764	0	2	2	85
Apelin signaling pathway	3	0.206046	3.448	0.019	Environmental Information Processing	ko04371	Apelin signaling pathway	0.206046	0.45764	0	3	3	158
Cushing syndrome	3	0.206046	3.448	0.019	Human Diseases	ko04934	Cushing syndrome	0.206046	0.45764	0	3	3	158
RNA degradation	2	0.209403	2.299	0.023	Genetic Information Processing	ko03018	RNA degradation	0.209403	0.46025	0	2	2	86
Bacterial invasion of epithelial cells	2	0.216679	2.299	0.023	Human Diseases	ko05100	Bacterial invasion of epithelial cells	0.216679	0.466522	0	2	2	88
Leishmaniasis	2	0.216679	2.299	0.023	Human Diseases	ko05140	Leishmaniasis	0.216679	0.466522	0	2	2	88
Mismatch repair	1	0.220587	1.149	0.04	Genetic Information Processing	ko03430	Mismatch repair	0.220587	0.47014	0	1	1	25
mTOR signaling pathway	3	0.234633	3.448	0.018	Environmental Information Processing	ko04150	mTOR signaling pathway	0.234633	0.495076	0	3	3	169
Prostate cancer	2	0.245979	2.299	0.021	Human Diseases	ko05215	Prostate cancer	0.245979	0.513877	0	2	2	96
Mucin type O-glycan biosynthesis	1	0.265916	1.149	0.032	Metabolism	ko00512	Mucin type O-glycan biosynthesis	0.265916	0.541806	0	1	1	31
Human papillomavirus infection	5	0.269495	5.747	0.014	Human Diseases	ko05165	Human papillomavirus infection	0.269495	0.541806	1	4	5	352
PD-L1 expression and PD-1 checkpoint pathway in cancer	2	0.271749	2.299	0.019	Human Diseases	ko05235	PD-L1 expression and PD-1 checkpoint pathway in cancer	0.271749	0.541806	0	2	2	103
Phagosome	3	0.271958	3.448	0.016	Cellular Processes	ko04145	Phagosome	0.271958	0.541806	0	3	3	183
Influenza A	3	0.280052	3.448	0.016	Human Diseases	ko05164	Influenza A	0.280052	0.541806	0	3	3	186
RNA polymerase	1	0.280439	1.149	0.03	Genetic Information Processing	ko03020	RNA polymerase	0.280439	0.541806	0	1	1	33
SNARE interactions in vesicular transport	1	0.280439	1.149	0.03	Genetic Information Processing	ko04130	SNARE interactions in vesicular transport	0.280439	0.541806	0	1	1	33
Pancreatic secretion	2	0.282796	2.299	0.019	Organismal Systems	ko04972	Pancreatic secretion	0.282796	0.541806	0	2	2	106
Human immunodeficiency virus 1 infection	4	0.285409	4.598	0.015	Human Diseases	ko05170	Human immunodeficiency virus 1 infection	0.285409	0.541806	0	4	4	273
Cardiac muscle contraction	2	0.286476	2.299	0.019	Organismal Systems	ko04260	Cardiac muscle contraction	0.286476	0.541806	1	1	2	107
Citrate cycle (TCA cycle)	1	0.287594	1.149	0.029	Metabolism	ko00020	Citrate cycle (TCA cycle)	0.287594	0.541806	0	1	1	34
beta-Alanine metabolism	1	0.294678	1.149	0.029	Metabolism	ko00410	beta-Alanine metabolism	0.294678	0.550239	0	1	1	35
Autophagy - other	1	0.301692	1.149	0.028	Cellular Processes	ko04136	Autophagy - other	0.301692	0.558395	0	1	1	36
Parathyroid hormone synthesis, secretion and action	2	0.304845	2.299	0.018	Organismal Systems	ko04928	Parathyroid hormone synthesis, secretion and action	0.304845	0.559324	0	2	2	112
Leukocyte transendothelial migration	2	0.312172	2.299	0.018	Organismal Systems	ko04670	Leukocyte transendothelial migration	0.312172	0.566754	0	2	2	114
Aldosterone-regulated sodium reabsorption	1	0.315515	1.149	0.026	Organismal Systems	ko04960	Aldosterone-regulated sodium reabsorption	0.315515	0.566754	0	1	1	38
Growth hormone synthesis, secretion and action	2	0.319484	2.299	0.017	Organismal Systems	ko04935	Growth hormone synthesis, secretion and action	0.319484	0.566754	0	2	2	116
Propanoate metabolism	1	0.322325	1.149	0.026	Metabolism	ko00640	Propanoate metabolism	0.322325	0.566754	0	1	1	39
Bladder cancer	1	0.322325	1.149	0.026	Human Diseases	ko05219	Bladder cancer	0.322325	0.566754	0	1	1	39
Nicotinate and nicotinamide metabolism	1	0.329067	1.149	0.025	Metabolism	ko00760	Nicotinate and nicotinamide metabolism	0.329067	0.569125	1	0	1	40
DNA replication	1	0.329067	1.149	0.025	Genetic Information Processing	ko03030	DNA replication	0.329067	0.569125	0	1	1	40
Tyrosine metabolism	1	0.335744	1.149	0.024	Metabolism	ko00350	Tyrosine metabolism	0.335744	0.574605	1	0	1	41
Protein digestion and absorption	2	0.337682	2.299	0.017	Organismal Systems	ko04974	Protein digestion and absorption	0.337682	0.574605	0	2	2	121
AMPK signaling pathway	2	0.348535	2.299	0.016	Environmental Information Processing	ko04152	AMPK signaling pathway	0.348535	0.584269	1	1	2	124
Nucleotide excision repair	1	0.3489	1.149	0.023	Genetic Information Processing	ko03420	Nucleotide excision repair	0.3489	0.584269	0	1	1	43
PI3K-Akt signaling pathway	5	0.361495	5.747	0.013	Environmental Information Processing	ko04151	PI3K-Akt signaling pathway	0.361495	0.596402	1	4	5	399
Type II diabetes mellitus	1	0.361799	1.149	0.022	Human Diseases	ko04930	Type II diabetes mellitus	0.361799	0.596402	0	1	1	45
Homologous recombination	1	0.368153	1.149	0.022	Genetic Information Processing	ko03440	Homologous recombination	0.368153	0.602173	1	0	1	46
Regulation of actin cytoskeleton	3	0.372515	3.448	0.014	Cellular Processes	ko04810	Regulation of actin cytoskeleton	0.372515	0.603113	0	3	3	220
Tryptophan metabolism	1	0.374445	1.149	0.021	Metabolism	ko00380	Tryptophan metabolism	0.374445	0.603113	1	0	1	47
Hedgehog signaling pathway	1	0.380674	1.149	0.021	Environmental Information Processing	ko04340	Hedgehog signaling pathway	0.380674	0.608502	0	1	1	48
Estrogen signaling pathway	2	0.405311	2.299	0.014	Organismal Systems	ko04915	Estrogen signaling pathway	0.405311	0.643012	0	2	2	140
cAMP signaling pathway	3	0.412886	3.448	0.013	Environmental Information Processing	ko04024	cAMP signaling pathway	0.412886	0.649737	0	3	3	235
Vascular smooth muscle contraction	2	0.415709	2.299	0.014	Organismal Systems	ko04270	Vascular smooth muscle contraction	0.415709	0.649737	0	2	2	143
Proteasome	1	0.428354	1.149	0.018	Genetic Information Processing	ko03050	Proteasome	0.428354	0.658886	0	1	1	56
Valine, leucine and isoleucine degradation	1	0.434053	1.149	0.018	Metabolism	ko00280	Valine, leucine and isoleucine degradation	0.434053	0.658886	1	0	1	57
Notch signaling pathway	1	0.434053	1.149	0.018	Environmental Information Processing	ko04330	Notch signaling pathway	0.434053	0.658886	1	0	1	57
Endocrine and other factor-regulated calcium reabsorption	1	0.434053	1.149	0.018	Organismal Systems	ko04961	Endocrine and other factor-regulated calcium reabsorption	0.434053	0.658886	0	1	1	57
VEGF signaling pathway	1	0.439695	1.149	0.017	Environmental Information Processing	ko04370	VEGF signaling pathway	0.439695	0.662684	0	1	1	58
Adrenergic signaling in cardiomyocytes	2	0.449704	2.299	0.013	Organismal Systems	ko04261	Adrenergic signaling in cardiomyocytes	0.449704	0.672961	0	2	2	153
Drug metabolism - cytochrome P450	1	0.461715	1.149	0.016	Metabolism	ko00982	Drug metabolism - cytochrome P450	0.461715	0.681272	1	0	1	62
GnRH secretion	1	0.461715	1.149	0.016	Organismal Systems	ko04929	GnRH secretion	0.461715	0.681272	0	1	1	62
Oxytocin signaling pathway	2	0.46629	2.299	0.013	Organismal Systems	ko04921	Oxytocin signaling pathway	0.46629	0.683244	0	2	2	158
Long-term depression	1	0.477666	1.149	0.015	Organismal Systems	ko04730	Long-term depression	0.477666	0.686509	0	1	1	65
Central carbon metabolism in cancer	1	0.482879	1.149	0.015	Human Diseases	ko05230	Central carbon metabolism in cancer	0.482879	0.686509	0	1	1	66
Ras signaling pathway	3	0.483358	3.448	0.011	Environmental Information Processing	ko04014	Ras signaling pathway	0.483358	0.686509	0	3	3	262
Human cytomegalovirus infection	3	0.485897	3.448	0.011	Human Diseases	ko05163	Human cytomegalovirus infection	0.485897	0.686509	0	3	3	263
Cytosolic DNA-sensing pathway	1	0.48804	1.149	0.015	Organismal Systems	ko04623	Cytosolic DNA-sensing pathway	0.48804	0.686509	0	1	1	67
Adipocytokine signaling pathway	1	0.48804	1.149	0.015	Organismal Systems	ko04920	Adipocytokine signaling pathway	0.48804	0.686509	0	1	1	67
Retrograde endocannabinoid signaling	2	0.492215	2.299	0.012	Organismal Systems	ko04723	Retrograde endocannabinoid signaling	0.492215	0.687797	0	2	2	166
Lysine degradation	1	0.49821	1.149	0.014	Metabolism	ko00310	Lysine degradation	0.49821	0.69113	0	1	1	69
Melanoma	1	0.50322	1.149	0.014	Human Diseases	ko05218	Melanoma	0.50322	0.69113	0	1	1	70
Measles	2	0.50802	2.299	0.012	Human Diseases	ko05162	Measles	0.50802	0.69113	0	2	2	171
Malaria	1	0.50818	1.149	0.014	Human Diseases	ko05144	Malaria	0.50818	0.69113	0	1	1	71
MicroRNAs in cancer	2	0.511143	2.299	0.012	Human Diseases	ko05206	MicroRNAs in cancer	0.511143	0.69113	0	2	2	172
Hepatitis C	2	0.514253	2.299	0.012	Human Diseases	ko05160	Hepatitis C	0.514253	0.69113	0	2	2	173
Pertussis	1	0.522769	1.149	0.014	Human Diseases	ko05133	Pertussis	0.522769	0.691368	0	1	1	74
Retinol metabolism	1	0.527537	1.149	0.013	Metabolism	ko00830	Retinol metabolism	0.527537	0.691368	1	0	1	75
Intestinal immune network for IgA production	1	0.527537	1.149	0.013	Organismal Systems	ko04672	Intestinal immune network for IgA production	0.527537	0.691368	1	0	1	75
Glioma	1	0.527537	1.149	0.013	Human Diseases	ko05214	Glioma	0.527537	0.691368	0	1	1	75
Shigellosis	1	0.536931	1.149	0.013	Human Diseases	ko05131	Shigellosis	0.536931	0.697298	0	1	1	77
cGMP-PKG signaling pathway	2	0.538671	2.299	0.011	Environmental Information Processing	ko04022	cGMP-PKG signaling pathway	0.538671	0.697298	0	2	2	181
Necroptosis	2	0.547611	2.299	0.011	Cellular Processes	ko04217	Necroptosis	0.547611	0.698836	0	2	2	184
Gastric acid secretion	1	0.550677	1.149	0.013	Organismal Systems	ko04971	Gastric acid secretion	0.550677	0.698836	0	1	1	80
Oxidative phosphorylation	2	0.556432	2.299	0.011	Metabolism	ko00190	Oxidative phosphorylation	0.556432	0.698836	1	1	2	187
Nucleocytoplasmic transport	2	0.559346	2.299	0.011	Genetic Information Processing	ko03013	Nucleocytoplasmic transport	0.559346	0.698836	0	2	2	188
Thermogenesis	3	0.563795	3.448	0.01	Organismal Systems	ko04714	Thermogenesis	0.563795	0.698836	1	2	3	295
RIG-I-like receptor signaling pathway	1	0.564019	1.149	0.012	Organismal Systems	ko04622	RIG-I-like receptor signaling pathway	0.564019	0.698836	0	1	1	83
Synaptic vesicle cycle	1	0.564019	1.149	0.012	Organismal Systems	ko04721	Synaptic vesicle cycle	0.564019	0.698836	0	1	1	83
Inflammatory bowel disease	1	0.568379	1.149	0.012	Human Diseases	ko05321	Inflammatory bowel disease	0.568379	0.698836	0	1	1	84
Cytokine-cytokine receptor interaction	3	0.570735	3.448	0.01	Environmental Information Processing	ko04060	Cytokine-cytokine receptor interaction	0.570735	0.698836	1	2	3	298
Non-alcoholic fatty liver disease	2	0.573713	2.299	0.01	Human Diseases	ko04932	Non-alcoholic fatty liver disease	0.573713	0.698836	1	1	2	193
PPAR signaling pathway	1	0.581201	1.149	0.011	Organismal Systems	ko03320	PPAR signaling pathway	0.581201	0.698836	0	1	1	87
Parkinson disease	2	0.582172	2.299	0.01	Human Diseases	ko05012	Parkinson disease	0.582172	0.698836	1	1	2	196
Progesterone-mediated oocyte maturation	1	0.585391	1.149	0.011	Organismal Systems	ko04914	Progesterone-mediated oocyte maturation	0.585391	0.698836	0	1	1	88
Platinum drug resistance	1	0.58954	1.149	0.011	Human Diseases	ko01524	Platinum drug resistance	0.58954	0.698836	0	1	1	89
Longevity regulating pathway	1	0.58954	1.149	0.011	Organismal Systems	ko04211	Longevity regulating pathway	0.58954	0.698836	1	0	1	89
Endocrine resistance	1	0.609674	1.149	0.011	Human Diseases	ko01522	Endocrine resistance	0.609674	0.716343	0	1	1	94
Viral protein interaction with cytokine and cytokine receptor	1	0.617452	1.149	0.01	Environmental Information Processing	ko04061	Viral protein interaction with cytokine and cytokine receptor	0.617452	0.716343	1	0	1	96
mRNA surveillance pathway	1	0.621283	1.149	0.01	Genetic Information Processing	ko03015	mRNA surveillance pathway	0.621283	0.716343	0	1	1	97
GABAergic synapse	1	0.621283	1.149	0.01	Organismal Systems	ko04727	GABAergic synapse	0.621283	0.716343	0	1	1	97
Choline metabolism in cancer	1	0.621283	1.149	0.01	Human Diseases	ko05231	Choline metabolism in cancer	0.621283	0.716343	0	1	1	97
Melanogenesis	1	0.628832	1.149	0.01	Organismal Systems	ko04916	Melanogenesis	0.628832	0.721107	0	1	1	99
Spinocerebellar ataxia	1	0.643487	1.149	0.01	Human Diseases	ko05017	Spinocerebellar ataxia	0.643487	0.733923	0	1	1	103
Glucagon signaling pathway	1	0.64706	1.149	0.01	Organismal Systems	ko04922	Glucagon signaling pathway	0.64706	0.734031	0	1	1	104
Viral myocarditis	1	0.661003	1.149	0.009	Human Diseases	ko05416	Viral myocarditis	0.661003	0.737837	0	1	1	108
Transcriptional misregulation in cancer	2	0.662445	2.299	0.009	Human Diseases	ko05202	Transcriptional misregulation in cancer	0.662445	0.737837	0	2	2	227
Viral carcinogenesis	2	0.662445	2.299	0.009	Human Diseases	ko05203	Viral carcinogenesis	0.662445	0.737837	1	1	2	227
Fc gamma R-mediated phagocytosis	1	0.664403	1.149	0.009	Organismal Systems	ko04666	Fc gamma R-mediated phagocytosis	0.664403	0.737837	0	1	1	109
Circadian entrainment	1	0.680902	1.149	0.009	Organismal Systems	ko04713	Circadian entrainment	0.680902	0.752201	0	1	1	114
Metabolic pathways	15	0.685919	17.241	0.009	Metabolism	ko01100	Metabolic pathways	0.685919	0.753797	5	10	15	1649
Cholinergic synapse	1	0.699646	1.149	0.008	Organismal Systems	ko04725	Cholinergic synapse	0.699646	0.764898	0	1	1	120
Sphingolipid signaling pathway	1	0.708606	1.149	0.008	Environmental Information Processing	ko04071	Sphingolipid signaling pathway	0.708606	0.7707	0	1	1	123
Glutamatergic synapse	1	0.717301	1.149	0.008	Organismal Systems	ko04724	Glutamatergic synapse	0.717301	0.774332	0	1	1	126
Serotonergic synapse	1	0.722955	1.149	0.008	Organismal Systems	ko04726	Serotonergic synapse	0.722955	0.774332	0	1	1	128
Rheumatoid arthritis	1	0.722955	1.149	0.008	Human Diseases	ko05323	Rheumatoid arthritis	0.722955	0.774332	0	1	1	128
Epstein-Barr virus infection	2	0.739814	2.299	0.008	Human Diseases	ko05169	Epstein-Barr virus infection	0.739814	0.788387	0	2	2	263
Signaling pathways regulating pluripotency of stem cells	1	0.74959	1.149	0.007	Cellular Processes	ko04550	Signaling pathways regulating pluripotency of stem cells	0.74959	0.794792	0	1	1	138
Breast cancer	1	0.761942	1.149	0.007	Human Diseases	ko05224	Breast cancer	0.761942	0.803849	0	1	1	143
Natural killer cell mediated cytotoxicity	1	0.766712	1.149	0.007	Organismal Systems	ko04650	Natural killer cell mediated cytotoxicity	0.766712	0.804857	0	1	1	145
Herpes simplex virus 1 infection	3	0.794342	3.448	0.007	Human Diseases	ko05168	Herpes simplex virus 1 infection	0.794342	0.824927	1	2	3	421
Wnt signaling pathway	1	0.795497	1.149	0.006	Environmental Information Processing	ko04310	Wnt signaling pathway	0.795497	0.824927	0	1	1	158
Phospholipase D signaling pathway	1	0.79756	1.149	0.006	Environmental Information Processing	ko04072	Phospholipase D signaling pathway	0.79756	0.824927	0	1	1	159
Spliceosome	1	0.82964	1.149	0.006	Genetic Information Processing	ko03040	Spliceosome	0.82964	0.851828	0	1	1	176
Cell adhesion molecules	1	0.834754	1.149	0.006	Environmental Information Processing	ko04514	Cell adhesion molecules	0.834754	0.851828	0	1	1	179
JAK-STAT signaling pathway	1	0.836425	1.149	0.006	Environmental Information Processing	ko04630	JAK-STAT signaling pathway	0.836425	0.851828	1	0	1	180
Axon guidance	1	0.839717	1.149	0.005	Organismal Systems	ko04360	Axon guidance	0.839717	0.851828	0	1	1	182
Alcoholism	1	0.863799	1.149	0.005	Human Diseases	ko05034	Alcoholism	0.863799	0.872065	0	1	1	198
Calcium signaling pathway	1	0.891172	1.149	0.005	Environmental Information Processing	ko04020	Calcium signaling pathway	0.891172	0.895415	0	1	1	220
Olfactory transduction	1	0.999593	1.149	0.001	Organismal Systems	ko04740	Olfactory transduction	0.999593	0.999593	1	0	1	750

## Sheet: TableS4
GO:0008150	Biological Process	GO:0051179	localization	4	37	ENSCHIG00000011995,ENSCHIG00000017268,ENSCHIG00000017282,ENSCHIG00000021788	ENSCHIG00000003247,ENSCHIG00000003391,ENSCHIG00000004994,ENSCHIG00000006635,ENSCHIG00000006876,ENSCHIG00000009348,ENSCHIG00000010637,ENSCHIG00000010792,ENSCHIG00000011473,ENSCHIG00000012003,ENSCHIG00000012243,ENSCHIG00000014467,ENSCHIG00000014496,ENSCHIG00000014810,ENSCHIG00000015518,ENSCHIG00000016099,ENSCHIG00000016706,ENSCHIG00000016850,ENSCHIG00000017305,ENSCHIG00000018072,ENSCHIG00000019092,…
GO:0008150	Biological Process	GO:0098754	detoxification	0	1	--	ENSCHIG00000014496
GO:0008150	Biological Process	GO:0009987	cellular process	31	90	ENSCHIG00000008906,ENSCHIG00000009282,ENSCHIG00000011145,ENSCHIG00000011378,ENSCHIG00000011995,ENSCHIG00000012117,ENSCHIG00000013433,ENSCHIG00000013982,ENSCHIG00000016489,ENSCHIG00000016630,ENSCHIG00000016677,ENSCHIG00000017007,ENSCHIG00000017083,ENSCHIG00000017282,ENSCHIG00000018264,ENSCHIG00000018293,ENSCHIG00000020230,ENSCHIG00000020570,ENSCHIG00000021339,ENSCHIG00000021724,ENSCHIG00000021788,…	ENSCHIG00000003247,ENSCHIG00000003391,ENSCHIG00000003741,ENSCHIG00000004994,ENSCHIG00000006635,ENSCHIG00000006876,ENSCHIG00000008078,ENSCHIG00000009133,ENSCHIG00000009348,ENSCHIG00000009564,ENSCHIG00000009725,ENSCHIG00000010272,ENSCHIG00000010637,ENSCHIG00000010675,ENSCHIG00000010792,ENSCHIG00000010895,ENSCHIG00000011473,ENSCHIG00000011705,ENSCHIG00000011779,ENSCHIG00000011961,ENSCHIG00000012003,…
GO:0008150	Biological Process	GO:0048519	negative regulation of biological process	9	23	ENSCHIG00000011378,ENSCHIG00000013433,ENSCHIG00000016630,ENSCHIG00000017007,ENSCHIG00000018293,ENSCHIG00000020230,ENSCHIG00000021788,ENSCHIG00000022332,ENSCHIG00000023689	ENSCHIG00000003391,ENSCHIG00000004994,ENSCHIG00000009725,ENSCHIG00000010895,ENSCHIG00000012003,ENSCHIG00000013890,ENSCHIG00000014496,ENSCHIG00000015481,ENSCHIG00000015518,ENSCHIG00000015852,ENSCHIG00000015863,ENSCHIG00000017053,ENSCHIG00000017357,ENSCHIG00000017690,ENSCHIG00000018072,ENSCHIG00000019037,ENSCHIG00000019694,ENSCHIG00000020380,ENSCHIG00000022660,ENSCHIG00000023995,ENSCHIG00000025115,…
GO:0008150	Biological Process	GO:0022610	biological adhesion	0	9	--	ENSCHIG00000009348,ENSCHIG00000011473,ENSCHIG00000016706,ENSCHIG00000017604,ENSCHIG00000017793,ENSCHIG00000019037,ENSCHIG00000019162,ENSCHIG00000020380,ENSCHIG00000022660
GO:0008150	Biological Process	GO:0044699	single-organism process	27	76	ENSCHIG00000000593,ENSCHIG00000008906,ENSCHIG00000011378,ENSCHIG00000011995,ENSCHIG00000012117,ENSCHIG00000013433,ENSCHIG00000014826,ENSCHIG00000016630,ENSCHIG00000017007,ENSCHIG00000017083,ENSCHIG00000017282,ENSCHIG00000018264,ENSCHIG00000018293,ENSCHIG00000020230,ENSCHIG00000020570,ENSCHIG00000021339,ENSCHIG00000021724,ENSCHIG00000021788,ENSCHIG00000022075,ENSCHIG00000022332,ENSCHIG00000022440,…	ENSCHIG00000003247,ENSCHIG00000003391,ENSCHIG00000004994,ENSCHIG00000006635,ENSCHIG00000006876,ENSCHIG00000008078,ENSCHIG00000009133,ENSCHIG00000009348,ENSCHIG00000009725,ENSCHIG00000010637,ENSCHIG00000010675,ENSCHIG00000010895,ENSCHIG00000011473,ENSCHIG00000011705,ENSCHIG00000011779,ENSCHIG00000012003,ENSCHIG00000012243,ENSCHIG00000013890,ENSCHIG00000014108,ENSCHIG00000014467,ENSCHIG00000014496,…
GO:0008150	Biological Process	GO:0050896	response to stimulus	14	43	ENSCHIG00000008906,ENSCHIG00000011378,ENSCHIG00000012117,ENSCHIG00000016630,ENSCHIG00000017083,ENSCHIG00000018264,ENSCHIG00000018293,ENSCHIG00000020230,ENSCHIG00000021339,ENSCHIG00000021788,ENSCHIG00000022332,ENSCHIG00000022440,ENSCHIG00000022975,ENSCHIG00000023689	ENSCHIG00000003247,ENSCHIG00000003391,ENSCHIG00000004994,ENSCHIG00000009348,ENSCHIG00000009725,ENSCHIG00000010272,ENSCHIG00000010637,ENSCHIG00000010895,ENSCHIG00000011473,ENSCHIG00000012003,ENSCHIG00000013864,ENSCHIG00000013890,ENSCHIG00000014496,ENSCHIG00000015481,ENSCHIG00000015852,ENSCHIG00000015863,ENSCHIG00000016099,ENSCHIG00000016706,ENSCHIG00000016948,ENSCHIG00000017053,ENSCHIG00000017357,…
GO:0008150	Biological Process	GO:0032501	multicellular organismal process	11	34	ENSCHIG00000011378,ENSCHIG00000014826,ENSCHIG00000018264,ENSCHIG00000018293,ENSCHIG00000021339,ENSCHIG00000021788,ENSCHIG00000022075,ENSCHIG00000022332,ENSCHIG00000022975,ENSCHIG00000023531,ENSCHIG00000025656	ENSCHIG00000006635,ENSCHIG00000006876,ENSCHIG00000008078,ENSCHIG00000009348,ENSCHIG00000009725,ENSCHIG00000010637,ENSCHIG00000010895,ENSCHIG00000011473,ENSCHIG00000011779,ENSCHIG00000014496,ENSCHIG00000015852,ENSCHIG00000016099,ENSCHIG00000016706,ENSCHIG00000016850,ENSCHIG00000017053,ENSCHIG00000017141,ENSCHIG00000017357,ENSCHIG00000018229,ENSCHIG00000018798,ENSCHIG00000019037,ENSCHIG00000019162,…
GO:0008150	Biological Process	GO:0040011	locomotion	1	9	ENSCHIG00000021788	ENSCHIG00000003391,ENSCHIG00000006635,ENSCHIG00000006876,ENSCHIG00000009348,ENSCHIG00000011473,ENSCHIG00000014467,ENSCHIG00000016099,ENSCHIG00000020380,ENSCHIG00000022660
GO:0008150	Biological Process	GO:0050789	regulation of biological process	21	54	ENSCHIG00000008906,ENSCHIG00000011378,ENSCHIG00000011995,ENSCHIG00000012117,ENSCHIG00000013433,ENSCHIG00000016489,ENSCHIG00000016630,ENSCHIG00000017007,ENSCHIG00000017083,ENSCHIG00000018264,ENSCHIG00000018293,ENSCHIG00000020230,ENSCHIG00000021788,ENSCHIG00000022075,ENSCHIG00000022332,ENSCHIG00000022440,ENSCHIG00000022975,ENSCHIG00000023531,ENSCHIG00000023689,ENSCHIG00000023788,ENSCHIG00000025656	ENSCHIG00000003391,ENSCHIG00000004994,ENSCHIG00000006635,ENSCHIG00000009133,ENSCHIG00000009348,ENSCHIG00000009725,ENSCHIG00000010637,ENSCHIG00000010675,ENSCHIG00000010792,ENSCHIG00000010895,ENSCHIG00000011473,ENSCHIG00000011779,ENSCHIG00000012003,ENSCHIG00000013890,ENSCHIG00000014496,ENSCHIG00000015481,ENSCHIG00000015518,ENSCHIG00000015852,ENSCHIG00000015863,ENSCHIG00000016099,ENSCHIG00000016706,…
GO:0008150	Biological Process	GO:0023052	signaling	10	29	ENSCHIG00000008906,ENSCHIG00000011378,ENSCHIG00000012117,ENSCHIG00000016630,ENSCHIG00000017083,ENSCHIG00000018293,ENSCHIG00000020230,ENSCHIG00000021788,ENSCHIG00000022440,ENSCHIG00000022975	ENSCHIG00000003391,ENSCHIG00000004994,ENSCHIG00000009348,ENSCHIG00000009725,ENSCHIG00000010637,ENSCHIG00000011473,ENSCHIG00000013890,ENSCHIG00000014496,ENSCHIG00000015481,ENSCHIG00000015852,ENSCHIG00000016099,ENSCHIG00000016706,ENSCHIG00000016850,ENSCHIG00000017053,ENSCHIG00000017357,ENSCHIG00000017604,ENSCHIG00000018023,ENSCHIG00000018798,ENSCHIG00000019037,ENSCHIG00000020380,ENSCHIG00000022660,…
GO:0008150	Biological Process	GO:0065007	biological regulation	21	57	ENSCHIG00000008906,ENSCHIG00000011378,ENSCHIG00000011995,ENSCHIG00000012117,ENSCHIG00000013433,ENSCHIG00000016489,ENSCHIG00000016630,ENSCHIG00000017007,ENSCHIG00000017083,ENSCHIG00000018264,ENSCHIG00000018293,ENSCHIG00000020230,ENSCHIG00000021788,ENSCHIG00000022075,ENSCHIG00000022332,ENSCHIG00000022440,ENSCHIG00000022975,ENSCHIG00000023531,ENSCHIG00000023689,ENSCHIG00000023788,ENSCHIG00000025656	ENSCHIG00000003391,ENSCHIG00000004994,ENSCHIG00000006635,ENSCHIG00000009133,ENSCHIG00000009348,ENSCHIG00000009725,ENSCHIG00000010637,ENSCHIG00000010675,ENSCHIG00000010792,ENSCHIG00000010895,ENSCHIG00000011473,ENSCHIG00000011779,ENSCHIG00000012003,ENSCHIG00000013890,ENSCHIG00000014496,ENSCHIG00000015481,ENSCHIG00000015518,ENSCHIG00000015852,ENSCHIG00000015863,ENSCHIG00000016099,ENSCHIG00000016706,…
GO:0003674	Molecular Function	GO:0005488	binding	22	92	ENSCHIG00000000593,ENSCHIG00000009282,ENSCHIG00000013433,ENSCHIG00000016489,ENSCHIG00000016630,ENSCHIG00000017007,ENSCHIG00000017268,ENSCHIG00000018264,ENSCHIG00000018293,ENSCHIG00000020230,ENSCHIG00000020570,ENSCHIG00000021584,ENSCHIG00000021724,ENSCHIG00000022075,ENSCHIG00000022332,ENSCHIG00000022440,ENSCHIG00000022975,ENSCHIG00000023531,ENSCHIG00000023689,ENSCHIG00000023788,ENSCHIG00000025734,…	ENSCHIG00000003247,ENSCHIG00000003391,ENSCHIG00000004994,ENSCHIG00000006635,ENSCHIG00000006876,ENSCHIG00000008078,ENSCHIG00000009133,ENSCHIG00000009348,ENSCHIG00000009564,ENSCHIG00000009725,ENSCHIG00000010637,ENSCHIG00000010675,ENSCHIG00000010792,ENSCHIG00000010895,ENSCHIG00000011473,ENSCHIG00000011779,ENSCHIG00000011961,ENSCHIG00000012003,ENSCHIG00000012027,ENSCHIG00000013526,ENSCHIG00000013864,…
GO:0003674	Molecular Function	GO:0003824	catalytic activity	12	50	ENSCHIG00000000593,ENSCHIG00000009282,ENSCHIG00000011995,ENSCHIG00000017282,ENSCHIG00000018264,ENSCHIG00000020570,ENSCHIG00000021724,ENSCHIG00000022332,ENSCHIG00000022440,ENSCHIG00000023689,ENSCHIG00000023788,ENSCHIG00000025734	ENSCHIG00000003247,ENSCHIG00000004994,ENSCHIG00000006876,ENSCHIG00000008078,ENSCHIG00000009133,ENSCHIG00000009348,ENSCHIG00000009564,ENSCHIG00000010272,ENSCHIG00000010979,ENSCHIG00000011473,ENSCHIG00000011705,ENSCHIG00000014108,ENSCHIG00000014496,ENSCHIG00000015195,ENSCHIG00000015481,ENSCHIG00000015863,ENSCHIG00000015973,ENSCHIG00000016099,ENSCHIG00000016706,ENSCHIG00000016948,ENSCHIG00000017053,…
GO:0003674	Molecular Function	GO:0000988	transcription factor activity, protein binding	5	3	ENSCHIG00000011145,ENSCHIG00000012117,ENSCHIG00000013433,ENSCHIG00000018293,ENSCHIG00000022440	ENSCHIG00000010675,ENSCHIG00000010895,ENSCHIG00000019800
GO:0003674	Molecular Function	GO:0016209	antioxidant activity	0	1	--	ENSCHIG00000014496
GO:0003674	Molecular Function	GO:0009055	electron carrier activity	1	0	ENSCHIG00000020570	--
GO:0003674	Molecular Function	GO:0005198	structural molecule activity	1	4	ENSCHIG00000026940	ENSCHIG00000013526,ENSCHIG00000019037,ENSCHIG00000019945,ENSCHIG00000022988
GO:0003674	Molecular Function	GO:0098772	molecular function regulator	2	5	ENSCHIG00000017007,ENSCHIG00000023689	ENSCHIG00000015863,ENSCHIG00000016706,ENSCHIG00000023995,ENSCHIG00000025394,ENSCHIG00000026776
GO:0003674	Molecular Function	GO:0001071	nucleic acid binding transcription factor activity	3	1	ENSCHIG00000018293,ENSCHIG00000022075,ENSCHIG00000023531	ENSCHIG00000026653
GO:0003674	Molecular Function	GO:0005215	transporter activity	1	4	ENSCHIG00000011995	ENSCHIG00000012243,ENSCHIG00000024773,ENSCHIG00000025115,ENSCHIG00000026549
GO:0003674	Molecular Function	GO:0004871	signal transducer activity	2	6	ENSCHIG00000008906,ENSCHIG00000017083	ENSCHIG00000011473,ENSCHIG00000016099,ENSCHIG00000017053,ENSCHIG00000017141,ENSCHIG00000020380,ENSCHIG00000026549
GO:0003674	Molecular Function	GO:0060089	molecular transducer activity	2	4	ENSCHIG00000008906,ENSCHIG00000017083	ENSCHIG00000011473,ENSCHIG00000017141,ENSCHIG00000020380,ENSCHIG00000026549
GO:0005575	Cellular Component	GO:0043226	organelle	26	83	ENSCHIG00000009282,ENSCHIG00000011145,ENSCHIG00000012117,ENSCHIG00000013433,ENSCHIG00000013982,ENSCHIG00000016630,ENSCHIG00000016677,ENSCHIG00000017007,ENSCHIG00000017268,ENSCHIG00000017282,ENSCHIG00000018264,ENSCHIG00000018293,ENSCHIG00000020230,ENSCHIG00000020570,ENSCHIG00000021339,ENSCHIG00000021772,ENSCHIG00000022075,ENSCHIG00000022332,ENSCHIG00000022440,ENSCHIG00000022975,ENSCHIG00000023112,…	ENSCHIG00000003247,ENSCHIG00000003391,ENSCHIG00000004994,ENSCHIG00000006876,ENSCHIG00000008078,ENSCHIG00000009133,ENSCHIG00000009348,ENSCHIG00000009564,ENSCHIG00000010244,ENSCHIG00000010272,ENSCHIG00000010792,ENSCHIG00000010895,ENSCHIG00000010979,ENSCHIG00000011705,ENSCHIG00000011779,ENSCHIG00000011961,ENSCHIG00000012003,ENSCHIG00000012243,ENSCHIG00000013526,ENSCHIG00000013864,ENSCHIG00000013890,…
GO:0005575	Cellular Component	GO:0005623	cell	32	98	ENSCHIG00000009282,ENSCHIG00000011145,ENSCHIG00000011995,ENSCHIG00000012117,ENSCHIG00000013433,ENSCHIG00000013982,ENSCHIG00000016630,ENSCHIG00000016677,ENSCHIG00000017007,ENSCHIG00000017083,ENSCHIG00000017268,ENSCHIG00000017282,ENSCHIG00000018264,ENSCHIG00000018293,ENSCHIG00000020230,ENSCHIG00000020570,ENSCHIG00000021339,ENSCHIG00000021724,ENSCHIG00000021772,ENSCHIG00000021788,ENSCHIG00000022075,…	ENSCHIG00000003247,ENSCHIG00000003391,ENSCHIG00000004994,ENSCHIG00000006635,ENSCHIG00000006876,ENSCHIG00000008078,ENSCHIG00000009133,ENSCHIG00000009348,ENSCHIG00000009564,ENSCHIG00000010244,ENSCHIG00000010272,ENSCHIG00000010637,ENSCHIG00000010675,ENSCHIG00000010792,ENSCHIG00000010895,ENSCHIG00000010979,ENSCHIG00000011473,ENSCHIG00000011705,ENSCHIG00000011779,ENSCHIG00000011961,ENSCHIG00000012003,…
GO:0005575	Cellular Component	GO:0044464	cell part	32	98	ENSCHIG00000009282,ENSCHIG00000011145,ENSCHIG00000011995,ENSCHIG00000012117,ENSCHIG00000013433,ENSCHIG00000013982,ENSCHIG00000016630,ENSCHIG00000016677,ENSCHIG00000017007,ENSCHIG00000017083,ENSCHIG00000017268,ENSCHIG00000017282,ENSCHIG00000018264,ENSCHIG00000018293,ENSCHIG00000020230,ENSCHIG00000020570,ENSCHIG00000021339,ENSCHIG00000021724,ENSCHIG00000021772,ENSCHIG00000021788,ENSCHIG00000022075,…	ENSCHIG00000003247,ENSCHIG00000003391,ENSCHIG00000004994,ENSCHIG00000006635,ENSCHIG00000006876,ENSCHIG00000008078,ENSCHIG00000009133,ENSCHIG00000009348,ENSCHIG00000009564,ENSCHIG00000010244,ENSCHIG00000010272,ENSCHIG00000010637,ENSCHIG00000010675,ENSCHIG00000010792,ENSCHIG00000010895,ENSCHIG00000010979,ENSCHIG00000011473,ENSCHIG00000011705,ENSCHIG00000011779,ENSCHIG00000011961,ENSCHIG00000012003,…
GO:0005575	Cellular Component	GO:0044422	organelle part	15	57	ENSCHIG00000009282,ENSCHIG00000011145,ENSCHIG00000012117,ENSCHIG00000013433,ENSCHIG00000013982,ENSCHIG00000016630,ENSCHIG00000016677,ENSCHIG00000017007,ENSCHIG00000017268,ENSCHIG00000017282,ENSCHIG00000018264,ENSCHIG00000018293,ENSCHIG00000020230,ENSCHIG00000021339,ENSCHIG00000023689	ENSCHIG00000003391,ENSCHIG00000009133,ENSCHIG00000009348,ENSCHIG00000010244,ENSCHIG00000010792,ENSCHIG00000010895,ENSCHIG00000011779,ENSCHIG00000011961,ENSCHIG00000012003,ENSCHIG00000012243,ENSCHIG00000013526,ENSCHIG00000013890,ENSCHIG00000014496,ENSCHIG00000014810,ENSCHIG00000015195,ENSCHIG00000015481,ENSCHIG00000015518,ENSCHIG00000015852,ENSCHIG00000015863,ENSCHIG00000016099,ENSCHIG00000016706,…
GO:0005575	Cellular Component	GO:0044215	other organism	0	1	--	ENSCHIG00000020380
GO:0005575	Cellular Component	GO:0044217	other organism part	0	1	--	ENSCHIG00000020380
GO:0005575	Cellular Component	GO:0031974	membrane-enclosed lumen	9	30	ENSCHIG00000012117,ENSCHIG00000013433,ENSCHIG00000013982,ENSCHIG00000016630,ENSCHIG00000016677,ENSCHIG00000017282,ENSCHIG00000018293,ENSCHIG00000020230,ENSCHIG00000023689	ENSCHIG00000009133,ENSCHIG00000010244,ENSCHIG00000010792,ENSCHIG00000010895,ENSCHIG00000011961,ENSCHIG00000012003,ENSCHIG00000013890,ENSCHIG00000014496,ENSCHIG00000015481,ENSCHIG00000015863,ENSCHIG00000016706,ENSCHIG00000017053,ENSCHIG00000017141,ENSCHIG00000017357,ENSCHIG00000017690,ENSCHIG00000018072,ENSCHIG00000018798,ENSCHIG00000019694,ENSCHIG00000019800,ENSCHIG00000020550,ENSCHIG00000021824,…
GO:0005575	Cellular Component	GO:0099512	supramolecular fiber	1	6	ENSCHIG00000021339	ENSCHIG00000011779,ENSCHIG00000015852,ENSCHIG00000019945,ENSCHIG00000022988,ENSCHIG00000023494,ENSCHIG00000024615
GO:0005575	Cellular Component	GO:0032991	macromolecular complex	8	37	ENSCHIG00000011145,ENSCHIG00000013982,ENSCHIG00000016630,ENSCHIG00000016677,ENSCHIG00000018293,ENSCHIG00000021339,ENSCHIG00000023112,ENSCHIG00000023689	ENSCHIG00000003391,ENSCHIG00000004994,ENSCHIG00000006876,ENSCHIG00000010637,ENSCHIG00000010792,ENSCHIG00000010895,ENSCHIG00000011473,ENSCHIG00000011705,ENSCHIG00000011961,ENSCHIG00000012027,ENSCHIG00000013864,ENSCHIG00000014496,ENSCHIG00000014810,ENSCHIG00000015481,ENSCHIG00000015863,ENSCHIG00000016706,ENSCHIG00000017357,ENSCHIG00000017604,ENSCHIG00000018072,ENSCHIG00000018229,ENSCHIG00000019694,…
GO:0005575	Cellular Component	GO:0030054	cell junction	1	7	ENSCHIG00000021772	ENSCHIG00000013526,ENSCHIG00000015852,ENSCHIG00000017604,ENSCHIG00000017793,ENSCHIG00000019162,ENSCHIG00000026092,ENSCHIG00000026537
GO:0005575	Cellular Component	GO:0045202	synapse	1	4	ENSCHIG00000021339	ENSCHIG00000009348,ENSCHIG00000016850,ENSCHIG00000022988,ENSCHIG00000025115
GO:0005575	Cellular Component	GO:0031012	extracellular matrix	0	1	--	ENSCHIG00000027055
GO:0005575	Cellular Component	GO:0044456	synapse part	1	1	ENSCHIG00000021339	ENSCHIG00000016850
GO:0005575	Cellular Component	GO:0044421	extracellular region part	1	3	ENSCHIG00000021724	ENSCHIG00000014496,ENSCHIG00000020380,ENSCHIG00000022660
GO:0005575	Cellular Component	GO:0005576	extracellular region	2	5	ENSCHIG00000011378,ENSCHIG00000021724	ENSCHIG00000008078,ENSCHIG00000014496,ENSCHIG00000020380,ENSCHIG00000022660,ENSCHIG00000027055
GO:0005575	Cellular Component	GO:0016020	membrane	16	41	ENSCHIG00000000593,ENSCHIG00000008816,ENSCHIG00000008906,ENSCHIG00000009282,ENSCHIG00000011995,ENSCHIG00000014826,ENSCHIG00000017007,ENSCHIG00000017083,ENSCHIG00000017268,ENSCHIG00000017282,ENSCHIG00000018293,ENSCHIG00000021788,ENSCHIG00000022975,ENSCHIG00000023112,ENSCHIG00000023531,ENSCHIG00000025656	ENSCHIG00000003391,ENSCHIG00000006635,ENSCHIG00000009348,ENSCHIG00000010637,ENSCHIG00000011473,ENSCHIG00000012243,ENSCHIG00000013526,ENSCHIG00000013570,ENSCHIG00000013867,ENSCHIG00000014467,ENSCHIG00000014496,ENSCHIG00000014810,ENSCHIG00000015518,ENSCHIG00000015852,ENSCHIG00000016099,ENSCHIG00000016835,ENSCHIG00000016850,ENSCHIG00000017116,ENSCHIG00000017305,ENSCHIG00000017557,ENSCHIG00000017604,…
GO:0005575	Cellular Component	GO:0044425	membrane part	12	32	ENSCHIG00000000593,ENSCHIG00000008816,ENSCHIG00000008906,ENSCHIG00000011995,ENSCHIG00000014826,ENSCHIG00000017083,ENSCHIG00000017268,ENSCHIG00000021788,ENSCHIG00000022975,ENSCHIG00000023112,ENSCHIG00000023531,ENSCHIG00000025656	ENSCHIG00000003391,ENSCHIG00000006635,ENSCHIG00000009348,ENSCHIG00000010637,ENSCHIG00000011473,ENSCHIG00000012243,ENSCHIG00000013570,ENSCHIG00000013867,ENSCHIG00000014810,ENSCHIG00000016099,ENSCHIG00000016835,ENSCHIG00000016850,ENSCHIG00000017557,ENSCHIG00000017604,ENSCHIG00000017793,ENSCHIG00000018229,ENSCHIG00000019162,ENSCHIG00000019607,ENSCHIG00000020281,ENSCHIG00000020318,ENSCHIG00000020380,…

## Sheet: TableS5
Var1		Var2		cor	p_value	log2Fc
ENSCHIG00000011705	NAA50	ENSCHIG00000012117	CAPHI	1	4.17473e-05	-4.32002
ENSCHIG00000019607	GOSR1	ENSCHIG00000012117	CAPHI	1	4.17473e-05	-4.32002
ENSCHIG00000016850	APBA1	ENSCHIG00000022988	TUBA1A	1	4.49598e-05	-4.32487
ENSCHIG00000015195	ESPL1	ENSCHIG00000010637	PLA2R1	-1	6.09148e-05	-4.61581
ENSCHIG00000006635	CD248	ENSCHIG00000016489	LOC102170775	-1	0.00013285	-1.04296
ENSCHIG00000015973	HDHD2	ENSCHIG00000012117	CAPHI	1	0.000191091	-4.50254
ENSCHIG00000021788	NDRG4	ENSCHIG00000012117	CAPHI	1	0.000191091	2.29111
ENSCHIG00000019734	HNRNPLL	ENSCHIG00000012117	CAPHI	1	0.000275069	-4.58576
ENSCHIG00000011473	TGFBR2	ENSCHIG00000018264	HMCES	1	0.000319427	-1.3589
ENSCHIG00000009133	MLYCD	ENSCHIG00000008906	LOC102173348	1	0.000324973	-4.27006
ENSCHIG00000021724	ADAMTS15	ENSCHIG00000010675	JMY	1	0.000443884	1.40093
ENSCHIG00000010792	CPSF6	ENSCHIG00000003136	#N/A	1	0.00044671	-3.295
ENSCHIG00000010792	CPSF6	ENSCHIG00000017141	WEE1	1	0.00044671	-3.295
ENSCHIG00000010792	CPSF6	ENSCHIG00000019361	RBSN	1	0.00044671	-3.295
ENSCHIG00000010792	CPSF6	ENSCHIG00000023518	TMEM47	1	0.00044671	-3.295
ENSCHIG00000013890	TNIP2	ENSCHIG00000016677	INTS4	1	0.000502317	-3.73529
ENSCHIG00000025913	PATL1	ENSCHIG00000012027	EIF3M	1	0.00054567	-4.84405
ENSCHIG00000025913	PATL1	ENSCHIG00000026963	UBE2V1	1	0.00054567	-4.84405
ENSCHIG00000014496	SOD1	ENSCHIG00000017282	ABHD17A	-1	0.000614736	-2.07654
ENSCHIG00000010792	CPSF6	ENSCHIG00000012117	CAPHI	0.999999	0.0006485	-3.295
ENSCHIG00000006635	CD248	ENSCHIG00000021584	MEFV	-0.999999	0.000650311	-1.04296
ENSCHIG00000010979	ARSJ	ENSCHIG00000024426	CBLB	-0.999999	0.000678093	-3.82343
ENSCHIG00000021772	TJAP1	ENSCHIG00000016099	MAPK3	0.999999	0.00072815	1.10094
ENSCHIG00000011705	NAA50	ENSCHIG00000026776	ARHGAP31	0.999999	0.000767476	-4.32002
ENSCHIG00000019607	GOSR1	ENSCHIG00000026776	ARHGAP31	0.999999	0.000767476	-4.32002
ENSCHIG00000011779	MNS1	ENSCHIG00000021339	INA	0.999999	0.000807446	-4.35014
ENSCHIG00000019734	HNRNPLL	ENSCHIG00000003136	#N/A	0.999999	0.000820141	-4.58576
ENSCHIG00000019734	HNRNPLL	ENSCHIG00000017141	WEE1	0.999999	0.000820141	-4.58576
ENSCHIG00000019734	HNRNPLL	ENSCHIG00000019361	RBSN	0.999999	0.000820141	-4.58576
ENSCHIG00000019734	HNRNPLL	ENSCHIG00000023518	TMEM47	0.999999	0.000820141	-4.58576
ENSCHIG00000025826	CUL1	ENSCHIG00000016099	MAPK3	-0.999999	0.00086585	-2.18744
ENSCHIG00000015973	HDHD2	ENSCHIG00000003136	#N/A	0.999999	0.000904119	-4.50254
ENSCHIG00000021788	NDRG4	ENSCHIG00000003136	#N/A	0.999999	0.000904119	2.29111
ENSCHIG00000015973	HDHD2	ENSCHIG00000017141	WEE1	0.999999	0.000904119	-4.50254
ENSCHIG00000021788	NDRG4	ENSCHIG00000017141	WEE1	0.999999	0.000904119	2.29111
ENSCHIG00000015973	HDHD2	ENSCHIG00000019361	RBSN	0.999999	0.000904119	-4.50254
ENSCHIG00000021788	NDRG4	ENSCHIG00000019361	RBSN	0.999999	0.000904119	2.29111
ENSCHIG00000015973	HDHD2	ENSCHIG00000023518	TMEM47	0.999999	0.000904119	-4.50254
ENSCHIG00000021788	NDRG4	ENSCHIG00000023518	TMEM47	0.999999	0.000904119	2.29111
ENSCHIG00000019991	EXOC8	ENSCHIG00000026704	ABI3BP	-0.999999	0.000922848	-4.92252
ENSCHIG00000020357	SEPHS2	ENSCHIG00000024778	#N/A	-0.999999	0.000996254	-4.62489
ENSCHIG00000015973	HDHD2	ENSCHIG00000026776	ARHGAP31	0.999999	0.00100031	-4.50254
ENSCHIG00000021788	NDRG4	ENSCHIG00000026776	ARHGAP31	0.999999	0.00100031	2.29111
ENSCHIG00000022065	EBNA1BP2	ENSCHIG00000018264	HMCES	-0.999999	0.00102483	-2.72936
ENSCHIG00000026549	TMEM63A	ENSCHIG00000009725	BICC1	0.999999	0.00106254	-4.66027
ENSCHIG00000019734	HNRNPLL	ENSCHIG00000026776	ARHGAP31	0.999999	0.00108429	-4.58576
ENSCHIG00000025656	VSTM5	ENSCHIG00000012117	CAPHI	0.999999	0.00109521	3.98394
ENSCHIG00000011705	NAA50	ENSCHIG00000003136	#N/A	0.999998	0.00113696	-4.32002
ENSCHIG00000019607	GOSR1	ENSCHIG00000003136	#N/A	0.999998	0.00113696	-4.32002
ENSCHIG00000011705	NAA50	ENSCHIG00000017141	WEE1	0.999998	0.00113696	-4.32002
ENSCHIG00000019607	GOSR1	ENSCHIG00000017141	WEE1	0.999998	0.00113696	-4.32002
ENSCHIG00000011705	NAA50	ENSCHIG00000019361	RBSN	0.999998	0.00113696	-4.32002
ENSCHIG00000019607	GOSR1	ENSCHIG00000019361	RBSN	0.999998	0.00113696	-4.32002
ENSCHIG00000011705	NAA50	ENSCHIG00000023518	TMEM47	0.999998	0.00113696	-4.32002
ENSCHIG00000019607	GOSR1	ENSCHIG00000023518	TMEM47	0.999998	0.00113696	-4.32002
ENSCHIG00000016850	APBA1	ENSCHIG00000026704	ABI3BP	0.999998	0.00119876	-4.32487
ENSCHIG00000022984	AP2S1	ENSCHIG00000022332	TRIP13	0.999998	0.00120924	-2.6595
ENSCHIG00000021584	MEFV	ENSCHIG00000025826	CUL1	-0.999998	0.00133755	1.2947
ENSCHIG00000017357	KMT2A	ENSCHIG00000022988	TUBA1A	-0.999998	0.00140003	-1.80509
ENSCHIG00000010792	CPSF6	ENSCHIG00000026776	ARHGAP31	0.999997	0.00145772	-3.295
ENSCHIG00000021339	INA	ENSCHIG00000000593	OGFOD3	0.999997	0.00146603	1.73572
ENSCHIG00000025656	VSTM5	ENSCHIG00000026776	ARHGAP31	0.999996	0.00190443	3.98394
ENSCHIG00000021339	INA	ENSCHIG00000016630	ABRAXAS1	-0.999995	0.00194535	1.73572
ENSCHIG00000017141	WEE1	ENSCHIG00000026776	ARHGAP31	0.999995	0.00199199	-3.68906
ENSCHIG00000019991	EXOC8	ENSCHIG00000022988	TUBA1A	-0.999994	0.00216657	-4.92252
ENSCHIG00000025624	MAP2K4	ENSCHIG00000009282	LOC102169634	0.999993	0.00237816	-4.87612
ENSCHIG00000013570	SLC35F5	ENSCHIG00000003816	#N/A	0.999993	0.00244565	-5.2942
ENSCHIG00000018229	CAPN2	ENSCHIG00000020380	AXL	-0.999992	0.00247844	-1.55005
ENSCHIG00000017357	KMT2A	ENSCHIG00000026704	ABI3BP	-0.999991	0.00264375	-1.80509
ENSCHIG00000020380	AXL	ENSCHIG00000022589	KIAA1217	-0.999991	0.00267375	-1.00567
ENSCHIG00000017141	WEE1	ENSCHIG00000012117	CAPHI	0.99999	0.00280122	-3.68906
ENSCHIG00000015518	GABARAPL2	ENSCHIG00000017268	YIPF2	-0.999989	0.00303192	-1.45843
ENSCHIG00000021339	INA	ENSCHIG00000022303	RBBP7	0.999989	0.00304236	1.73572
ENSCHIG00000027055	ADAMTS2	ENSCHIG00000026776	ARHGAP31	0.999986	0.00339515	-2.09364
ENSCHIG00000012003	ERLEC1	ENSCHIG00000011995	KCNAB3	-0.999985	0.00344504	-4.73705
ENSCHIG00000016835	SURF4	ENSCHIG00000009282	LOC102169634	0.999985	0.00353991	-4.63089
ENSCHIG00000025115	ATP2A2	ENSCHIG00000017007	DNAJB2	-0.999984	0.00361313	-1.09787
ENSCHIG00000025204	PDLIM3	ENSCHIG00000024773	ATP13A3	0.999984	0.00361713	-4.03318
ENSCHIG00000010895	NCOA2	ENSCHIG00000013433	ATN1	-0.999982	0.00381462	-4.19891
ENSCHIG00000010979	ARSJ	ENSCHIG00000026009	DDX46	-0.999981	0.00388026	-3.82343
ENSCHIG00000017141	WEE1	ENSCHIG00000003136	#N/A	0.999981	0.00389643	-3.68906
ENSCHIG00000017141	WEE1	ENSCHIG00000017141	WEE1	0.999981	0.00389643	-3.68906
ENSCHIG00000017141	WEE1	ENSCHIG00000019361	RBSN	0.999981	0.00389643	-3.68906
ENSCHIG00000017141	WEE1	ENSCHIG00000023518	TMEM47	0.999981	0.00389643	-3.68906
ENSCHIG00000026549	TMEM63A	ENSCHIG00000022440	TRIM52	0.999981	0.00394436	-4.66027
ENSCHIG00000022277	PAM	ENSCHIG00000003391	SNX3	-0.99998	0.00405623	-1.60673
ENSCHIG00000022984	AP2S1	ENSCHIG00000010979	ARSJ	0.99998	0.00406924	-2.6595
ENSCHIG00000022984	AP2S1	ENSCHIG00000015863	PCNA	0.99998	0.00406924	-2.6595
ENSCHIG00000022984	AP2S1	ENSCHIG00000016948	EGLN3	0.99998	0.00406924	-2.6595
ENSCHIG00000022984	AP2S1	ENSCHIG00000017053	CHUK	0.99998	0.00406924	-2.6595
ENSCHIG00000022984	AP2S1	ENSCHIG00000018023	CASP8AP2	0.99998	0.00406924	-2.6595
ENSCHIG00000022984	AP2S1	ENSCHIG00000018739	LOC108634721	0.99998	0.00406924	-2.6595
ENSCHIG00000022984	AP2S1	ENSCHIG00000020281	NDUFS6	0.99998	0.00406924	-2.6595
ENSCHIG00000022984	AP2S1	ENSCHIG00000023462	TNPO1	0.99998	0.00406924	-2.6595
ENSCHIG00000022984	AP2S1	ENSCHIG00000023849	COL8A2	0.99998	0.00406924	-2.6595
ENSCHIG00000022984	AP2S1	ENSCHIG00000023912	ST3GAL2	0.99998	0.00406924	-2.6595
ENSCHIG00000022984	AP2S1	ENSCHIG00000023930	SAMM50	0.99998	0.00406924	-2.6595
ENSCHIG00000022984	AP2S1	ENSCHIG00000025394	ARHGEF11	0.99998	0.00406924	-2.6595
ENSCHIG00000027055	ADAMTS2	ENSCHIG00000012117	CAPHI	0.999978	0.00420437	-2.09364
ENSCHIG00000025734	NAXD	ENSCHIG00000018556	CAPHI	0.999978	0.00423197	1.28247
ENSCHIG00000022975	LTBR	ENSCHIG00000015481	CDK12	0.999977	0.00432369	2.47164
ENSCHIG00000020550	COMMD9	ENSCHIG00000016099	MAPK3	0.999975	0.00451514	-4.54634
ENSCHIG00000018556	CAPHI	ENSCHIG00000025656	VSTM5	0.999974	0.00455567	-3.76136
ENSCHIG00000021824	MICU1	ENSCHIG00000009282	LOC102169634	0.999973	0.00465851	-4.33523
ENSCHIG00000012243	SLC2A3	ENSCHIG00000006876	OGDH	0.999973	0.00466158	-1.77767
ENSCHIG00000011961	POLR2I	ENSCHIG00000011995	KCNAB3	0.999973	0.00469013	-3.69114
ENSCHIG00000006876	OGDH	ENSCHIG00000010637	PLA2R1	-0.999971	0.00481774	-2.61892
ENSCHIG00000022589	KIAA1217	ENSCHIG00000018556	CAPHI	-0.999971	0.00484588	-2.67278
ENSCHIG00000022660	TGFB2	ENSCHIG00000013982	INTS5	-0.99997	0.00492511	-1.81455
ENSCHIG00000014467	EPS15	ENSCHIG00000010637	PLA2R1	-0.99997	0.00496269	-1.77456
ENSCHIG00000022984	AP2S1	ENSCHIG00000017357	KMT2A	0.999969	0.00502668	-2.6595
ENSCHIG00000019092	SYTL2	ENSCHIG00000011995	KCNAB3	-0.999966	0.00521481	-1.35955
ENSCHIG00000018072	PARP1	ENSCHIG00000024426	CBLB	0.999966	0.00521802	-1.35475
ENSCHIG00000023614	FNDC1	ENSCHIG00000003741	ZNF638	0.999966	0.00525469	-2.08955
ENSCHIG00000023614	FNDC1	ENSCHIG00000009564	UBE2E3	0.999966	0.00525469	-2.08955
ENSCHIG00000023614	FNDC1	ENSCHIG00000010244	PPP4R3A	0.999966	0.00525469	-2.08955
ENSCHIG00000023614	FNDC1	ENSCHIG00000010272	VCPIP1	0.999966	0.00525469	-2.08955
ENSCHIG00000023614	FNDC1	ENSCHIG00000010895	NCOA2	0.999966	0.00525469	-2.08955
ENSCHIG00000023614	FNDC1	ENSCHIG00000011961	POLR2I	0.999966	0.00525469	-2.08955
ENSCHIG00000023614	FNDC1	ENSCHIG00000013890	TNIP2	0.999966	0.00525469	-2.08955
ENSCHIG00000023614	FNDC1	ENSCHIG00000019945	NEFM	0.999966	0.00525469	-2.08955
ENSCHIG00000023614	FNDC1	ENSCHIG00000022065	EBNA1BP2	0.999966	0.00525469	-2.08955
ENSCHIG00000023614	FNDC1	ENSCHIG00000022984	AP2S1	0.999966	0.00525469	-2.08955
ENSCHIG00000023614	FNDC1	ENSCHIG00000024588	RASSF8	0.999966	0.00525469	-2.08955
ENSCHIG00000023614	FNDC1	ENSCHIG00000025204	PDLIM3	0.999966	0.00525469	-2.08955
ENSCHIG00000023614	FNDC1	ENSCHIG00000026491	SUMO2	0.999966	0.00525469	-2.08955
ENSCHIG00000022075	ZNF628	ENSCHIG00000022332	TRIP13	0.999966	0.00527848	4.16236
ENSCHIG00000022332	TRIP13	ENSCHIG00000022332	TRIP13	0.999966	0.00527848	4.25207
ENSCHIG00000027055	ADAMTS2	ENSCHIG00000003136	#N/A	0.999965	0.00529958	-2.09364
ENSCHIG00000027055	ADAMTS2	ENSCHIG00000017141	WEE1	0.999965	0.00529958	-2.09364
ENSCHIG00000027055	ADAMTS2	ENSCHIG00000019361	RBSN	0.999965	0.00529958	-2.09364
ENSCHIG00000027055	ADAMTS2	ENSCHIG00000023518	TMEM47	0.999965	0.00529958	-2.09364
ENSCHIG00000018023	CASP8AP2	ENSCHIG00000024773	ATP13A3	-0.999964	0.00539826	-3.512
ENSCHIG00000018739	LOC108634721	ENSCHIG00000024773	ATP13A3	-0.999964	0.00539826	-3.512
ENSCHIG00000025826	CUL1	ENSCHIG00000014496	SOD1	0.999964	0.00543071	-2.18744
ENSCHIG00000017268	YIPF2	ENSCHIG00000026940	MRPS34	-0.999963	0.00544954	2.94378
ENSCHIG00000024426	CBLB	ENSCHIG00000026704	ABI3BP	-0.999963	0.00547867	-3.19659
ENSCHIG00000018023	CASP8AP2	ENSCHIG00000010637	PLA2R1	-0.999963	0.00548256	-3.512
ENSCHIG00000018739	LOC108634721	ENSCHIG00000010637	PLA2R1	-0.999963	0.00548256	-3.512
ENSCHIG00000025913	PATL1	ENSCHIG00000017793	FAT1	0.999963	0.00548669	-4.84405
ENSCHIG00000009348	EXT1	ENSCHIG00000021339	INA	-0.999963	0.00550846	-4.4768
ENSCHIG00000024588	RASSF8	ENSCHIG00000021339	INA	0.999962	0.00555118	-2.7089
ENSCHIG00000021772	TJAP1	ENSCHIG00000014496	SOD1	-0.999962	0.00556841	1.10094
ENSCHIG00000008816	CRACR2B	ENSCHIG00000024778	#N/A	0.999961	0.00563296	2.55648
ENSCHIG00000018293	FOXO3	ENSCHIG00000024778	#N/A	0.999961	0.00563296	3.19587
ENSCHIG00000016948	EGLN3	ENSCHIG00000025656	VSTM5	0.999959	0.0057697	-3.23239
ENSCHIG00000017676	#N/A	ENSCHIG00000019092	SYTL2	0.999957	0.00589476	-4.48493
ENSCHIG00000014467	EPS15	ENSCHIG00000024773	ATP13A3	-0.999957	0.00591814	-1.77456
ENSCHIG00000011995	KCNAB3	ENSCHIG00000011995	KCNAB3	0.999956	0.00597476	1.36633
ENSCHIG00000006876	OGDH	ENSCHIG00000024773	ATP13A3	-0.999955	0.00606309	-2.61892
ENSCHIG00000010675	JMY	ENSCHIG00000021584	MEFV	0.999954	0.00608715	-2.45885
ENSCHIG00000024538	POGLUT2	ENSCHIG00000023614	FNDC1	-0.999954	0.00611674	-4.48853
ENSCHIG00000021584	MEFV	ENSCHIG00000025115	ATP2A2	-0.999954	0.00611757	1.2947
ENSCHIG00000016948	EGLN3	ENSCHIG00000026776	ARHGAP31	0.999954	0.00612647	-3.23239
ENSCHIG00000010675	JMY	ENSCHIG00000016489	LOC102170775	0.999946	0.00660461	-2.45885
ENSCHIG00000009348	EXT1	ENSCHIG00000012243	SLC2A3	0.999946	0.00664048	-4.4768
ENSCHIG00000025656	VSTM5	ENSCHIG00000021724	ADAMTS15	0.999946	0.00664221	3.98394
ENSCHIG00000024426	CBLB	ENSCHIG00000022988	TUBA1A	-0.999944	0.00672239	-3.19659
ENSCHIG00000013526	SORBS1	ENSCHIG00000026109	NNAT	0.999943	0.00680408	-3.38761
ENSCHIG00000016948	EGLN3	ENSCHIG00000012117	CAPHI	0.999941	0.00693569	-3.23239
ENSCHIG00000010792	CPSF6	ENSCHIG00000021724	ADAMTS15	0.999938	0.00708892	-3.295
ENSCHIG00000018556	CAPHI	ENSCHIG00000026776	ARHGAP31	0.999934	0.0073405	-3.76136
ENSCHIG00000019734	HNRNPLL	ENSCHIG00000021724	ADAMTS15	0.999931	0.00746235	-4.58576
ENSCHIG00000003391	SNX3	ENSCHIG00000024778	#N/A	-0.999931	0.00749143	-2.17428
ENSCHIG00000015973	HDHD2	ENSCHIG00000021724	ADAMTS15	0.99993	0.00754633	-4.50254
ENSCHIG00000021788	NDRG4	ENSCHIG00000021724	ADAMTS15	0.99993	0.00754633	2.29111
ENSCHIG00000024378	MAP3K2	ENSCHIG00000015518	GABARAPL2	-0.999929	0.00757266	-4.62811
ENSCHIG00000004994	RRAGA	ENSCHIG00000023614	FNDC1	-0.999929	0.00760057	-4.05608
ENSCHIG00000003741	ZNF638	ENSCHIG00000009725	BICC1	0.999928	0.00765522	-2.96762
ENSCHIG00000008078	KIF27	ENSCHIG00000015481	CDK12	-0.999928	0.00765736	-5.20819
ENSCHIG00000015518	GABARAPL2	ENSCHIG00000017282	ABHD17A	-0.999927	0.00771035	-1.45843
ENSCHIG00000011705	NAA50	ENSCHIG00000021724	ADAMTS15	0.999925	0.00777917	-4.32002
ENSCHIG00000019607	GOSR1	ENSCHIG00000021724	ADAMTS15	0.999925	0.00777917	-4.32002
ENSCHIG00000019361	RBSN	ENSCHIG00000011473	TGFBR2	0.999925	0.00778088	-3.45018
ENSCHIG00000023912	ST3GAL2	ENSCHIG00000021788	NDRG4	-0.999924	0.0078296	-3.74383
ENSCHIG00000020570	LOC102188176	ENSCHIG00000009282	LOC102169634	-0.999923	0.00787546	1.24752
ENSCHIG00000023462	TNPO1	ENSCHIG00000025656	VSTM5	0.999923	0.00792204	-4.38337
ENSCHIG00000023462	TNPO1	ENSCHIG00000022075	ZNF628	0.999922	0.0079721	-4.38337
ENSCHIG00000016948	EGLN3	ENSCHIG00000003136	#N/A	0.99992	0.0080309	-3.23239
ENSCHIG00000016948	EGLN3	ENSCHIG00000017141	WEE1	0.99992	0.0080309	-3.23239
ENSCHIG00000016948	EGLN3	ENSCHIG00000019361	RBSN	0.99992	0.0080309	-3.23239
ENSCHIG00000016948	EGLN3	ENSCHIG00000023518	TMEM47	0.99992	0.0080309	-3.23239
ENSCHIG00000022909	ZNF25	ENSCHIG00000018293	FOXO3	0.999919	0.00809092	-3.36737
ENSCHIG00000018556	CAPHI	ENSCHIG00000012117	CAPHI	0.999918	0.00814972	-3.76136
ENSCHIG00000025656	VSTM5	ENSCHIG00000013526	SORBS1	-0.999916	0.00822734	3.98394
ENSCHIG00000025656	VSTM5	ENSCHIG00000023788	PCBD2	-0.999916	0.00822734	3.98394
ENSCHIG00000026109	NNAT	ENSCHIG00000008816	CRACR2B	-0.999914	0.00833731	-1.90603
ENSCHIG00000019945	NEFM	ENSCHIG00000015518	GABARAPL2	-0.999914	0.00836378	-3.71236
ENSCHIG00000018072	PARP1	ENSCHIG00000026009	DDX46	0.999913	0.00842018	-1.35475
ENSCHIG00000005556	#N/A	ENSCHIG00000021339	INA	0.999913	0.00842128	-4.4844
ENSCHIG00000009867	LOC102176764	ENSCHIG00000022660	TGFB2	-0.999912	0.00845908	2.35166
ENSCHIG00000023689	CCNK	ENSCHIG00000017604	PTPRA	-0.999911	0.00850081	3.08713
ENSCHIG00000027055	ADAMTS2	ENSCHIG00000025656	VSTM5	0.999911	0.00850102	-2.09364
ENSCHIG00000010792	CPSF6	ENSCHIG00000013526	SORBS1	-0.999907	0.00867405	-3.295
ENSCHIG00000010792	CPSF6	ENSCHIG00000023788	PCBD2	-0.999907	0.00867405	-3.295
ENSCHIG00000022984	AP2S1	ENSCHIG00000009782	OAF	0.999906	0.0087287	-2.6595
ENSCHIG00000016677	INTS4	ENSCHIG00000017007	DNAJB2	0.999906	0.00873803	3.94433
ENSCHIG00000023112	LOC102179036	ENSCHIG00000017007	DNAJB2	0.999906	0.00873803	4.05153
ENSCHIG00000023531	EBF1	ENSCHIG00000017007	DNAJB2	0.999906	0.00873803	3.94711
ENSCHIG00000022988	TUBA1A	ENSCHIG00000014826	LMBR1	0.999904	0.00880852	-2.17829
ENSCHIG00000003816	#N/A	ENSCHIG00000014108	KARS1	-0.999903	0.00884616	-1.5369
ENSCHIG00000026007	EXT2	ENSCHIG00000023614	FNDC1	0.999902	0.00891391	-1.78959
ENSCHIG00000020380	AXL	ENSCHIG00000026007	EXT2	0.999899	0.00902604	-1.00567
ENSCHIG00000009867	LOC102176764	ENSCHIG00000027055	ADAMTS2	-0.999899	0.00903246	2.35166
ENSCHIG00000019734	HNRNPLL	ENSCHIG00000013526	SORBS1	-0.999899	0.00904748	-4.58576
ENSCHIG00000019734	HNRNPLL	ENSCHIG00000023788	PCBD2	-0.999899	0.00904748	-4.58576
ENSCHIG00000022075	ZNF628	ENSCHIG00000017357	KMT2A	0.999898	0.00909592	4.16236
ENSCHIG00000022332	TRIP13	ENSCHIG00000017357	KMT2A	0.999898	0.00909592	4.25207
ENSCHIG00000015973	HDHD2	ENSCHIG00000013526	SORBS1	-0.999897	0.00913146	-4.50254
ENSCHIG00000021788	NDRG4	ENSCHIG00000013526	SORBS1	-0.999897	0.00913146	2.29111
ENSCHIG00000015973	HDHD2	ENSCHIG00000023788	PCBD2	-0.999897	0.00913146	-4.50254
ENSCHIG00000021788	NDRG4	ENSCHIG00000023788	PCBD2	-0.999897	0.00913146	2.29111
ENSCHIG00000025734	NAXD	ENSCHIG00000010675	JMY	0.999895	0.00924037	1.28247
ENSCHIG00000018556	CAPHI	ENSCHIG00000003136	#N/A	0.999895	0.00924493	-3.76136
ENSCHIG00000018556	CAPHI	ENSCHIG00000017141	WEE1	0.999895	0.00924493	-3.76136
ENSCHIG00000018556	CAPHI	ENSCHIG00000019361	RBSN	0.999895	0.00924493	-3.76136
ENSCHIG00000018556	CAPHI	ENSCHIG00000023518	TMEM47	0.999895	0.00924493	-3.76136
ENSCHIG00000009564	UBE2E3	ENSCHIG00000018293	FOXO3	0.999892	0.00934252	-3.06925
ENSCHIG00000011705	NAA50	ENSCHIG00000013526	SORBS1	-0.999892	0.0093643	-4.32002
ENSCHIG00000019607	GOSR1	ENSCHIG00000013526	SORBS1	-0.999892	0.0093643	-4.32002
ENSCHIG00000011705	NAA50	ENSCHIG00000023788	PCBD2	-0.999892	0.0093643	-4.32002
ENSCHIG00000019607	GOSR1	ENSCHIG00000023788	PCBD2	-0.999892	0.0093643	-4.32002
ENSCHIG00000020656	MYO5A	ENSCHIG00000017604	PTPRA	-0.999891	0.00941069	-1.64265
ENSCHIG00000023689	CCNK	ENSCHIG00000018072	PARP1	-0.999887	0.00957136	3.08713
ENSCHIG00000020318	SPPL2A	ENSCHIG00000020570	LOC102188176	0.999882	0.00977348	-4.41332
ENSCHIG00000010637	PLA2R1	ENSCHIG00000018229	CAPN2	-0.999882	0.00979841	-1.7278
ENSCHIG00000017141	WEE1	ENSCHIG00000025656	VSTM5	0.999879	0.00990417	-3.68906
ENSCHIG00000013867	TMEM94	ENSCHIG00000023689	CCNK	-0.999879	0.00990836	-4.25755
ENSCHIG00000013867	TMEM94	ENSCHIG00000023531	EBF1	-0.999879	0.00990836	-4.25755

## Sheet: TableS6
Summary of genes, peimers and product sizes for RT-qPCR
Gene	Description	GenBank ID number	Primer name	Primer sequence(5′to 3′)	Size（bp）	application
ACSL1	Acyl-CoA Synthetase Long Chain Family Member 1	XM_005698718	Sense	TGACTGTTGCTGGAGACTGG	220	RT-qPCR
			Antisense	CAGCCGTCTTTATCCAGAGC
C/EBPα	enhancer binding protein alpha	XM_018062278.1	Sense	CCGTGGACAAGAACAGCAAC	142	RT-qPCR
			Antisense	AGGCGGTCATTGTCACTGGT
ACC	Acetyl-CoA Carboxylase Alpha	NM_174224.2	Sense	CTCCAACCTCAACCACTACGG	171	RT-qPCR
			Antisense	GGGGAATCACAGAAGCAGCC
SREBP1	sterol regulatory element binding transcription factor 1	NM_001285755.1	Sense	AAGTGGTGGGCCTCTCTGA	127	RT-qPCR
			Antisense	GCAGGGGTTTCTCGGACT
CD36	scavenger receptor B2	XM_018046617.1	Sense	GTACAGATGCAGCCTCATTTCC	81	RT-qPCR
			Antisense	TGGACCTGCAAATATCAGAGGA
PPARγ	peroxisome proliferator activated receptor gamma	NM_001285658.1	Sense	AAGCGTCAGGGTTCCACTATG	197	RT-qPCR
			Antisense	GAACCTGATGGCGTTATGAGAC
ELOVL6	Long-chain fatty acid family member 6	NM_001314257.1	Sense	GGAAGCCTTTAGTGCTCTGGTC	205	RT-qPCR
			Antisense	ATTGTATCTCCTAGTTCGGGTGC
ELOVL3	Long-chain fatty acid family member 3	XM_005698356.2	Sense	CACTGTCGGTATCCTGGGCTT	115	RT-qPCR
			Antisense	CTCCAACCACTCACTGGCTC
DGAT1	Diacylglycerol O-Acyltransferase1	XM_018058728.1	Sense	CCACTGGGACCTGAGGTGTC	101	RT-qPCR
			Antisense	GCATCACCACACACCAATTCA
FASN	Fatty Acid Synthase	DQ915966.3	Sense	GGGCTCCACCACCGTGTTCCA	226	RT-qPCR
			Antisense	GCTCTGCTGGGCCTGCAGCTG
LPL	Lipoprotein Lipase	DQ997818	Sense	AGGACACTTGCCACCTCATTC	169	RT-qPCR
			Antisense	TTGGAGTCTGGTTCCCTCTTGTA
ATGL	Phospholipase Domain Containing 2	GQ918145	Sense	GGAGCTTATCCAGGCCAATG	180	RT-qPCR
			Antisense	TGCGGGCAGATGTCACTCT
HSL	Hormone-sensitive lipase	EU273879	Sense	GGGAGCACTACAAACGCAACG	118	RT-qPCR
			Antisense	TGAATGATCCGCTCAAACTCG
PCNA	proliferating cell nuclear antigen	XM_005688167.3	Sense	ATCAGCTCAAGTGGCGTGAA	213	RT-qPCR
			Antisense	TGCCAAGGTGTCCGCATTAT
MAP3K1	mitogen-activated protein kinase kinase kinase 1	XM_005694690.3	Sense	GAGAGTTGGCAGTTGGCAGAG	109	RT-qPCR
			Antisense	CAGTTGTTTGATTCAGTTTGGTTTCC
CDK1	cyclin dependent kinase 1	XM_005699058.3	Sense	AGATTTTGGCCTTGCCAGAG	103	RT-qPCR
			Antisense	AGCTGACCCCAGCAATACTT
CDK2	cyclin dependent kinase 2	XM_013963900.1	Sense	GCCAGGAGTTACTTCTATGC	180	RT-qPCR
			Antisense	TGGAAGAAAGGGTGAGCC
CDK4	cyclin dependent kinase 4	XM_005680266.3	Sense	AAGTGGTGGGACAGTCAAGC	199	RT-qPCR
			Antisense	ACAGAAGAGAGGCTTTCGACG
CPT1A	Carnitine palmitoyltransferase I	XM_018043311.1	Sense	TGACGGCTCTGGCACAAGAT	164	RT-qPCR
			Antisense	CGCGAAGTAGTTGCTATTCAC
PPARα	peroxisome proliferator activated receptor alpha	XM_018048907.1	Sense	TACTCTCGGCAGACTTCCTAC	360	RT-qPCR
			Antisense	CCTCCTCACATCTGTCATACAC
SCD1	stearoyl-CoA desaturase 1	NM_001285619.1	Sense	TGGCGTTCCAGAATGACGTT	287	RT-qPCR
			Antisense	ACCCCATAGATACCACGGCA
SCD5	stearoyl-CoA desaturase 5	XM_018049650.1	Sense	CTGCTCTGGGCCTATTTCTG	165	RT-qPCR
			Antisense	CCTCGACCACTCGAAGATGT
Bax	BCL2 associated X	XM_018062751.1	Sense	TTTCCGACGGCAACTTCAA	246	RT-qPCR
			Antisense	TGAGCACTCCAGCCACAAA
Bcl-2	cell lymphoma-2	NM_001314213.1	Sense	ATGTGTGTGGAGAGCGTCAA	187	RT-qPCR
			Antisense	CCTTCAGAGACAGCCAGGAG
CCND2	cyclin D2	XM_005680985.3	Sense	GGGCAAGTTGAAATGGAA	173	RT-qPCR
			Antisense	TCATCGACGGCGGGTAC
CASP3	Caspase3	XM_018041755.1	Sense	GACGTGGATGCAGCAAACCTCA	168	RT-qPCR
			Antisense	TTCACCATGGCTTAGAAGCACG
CASP7	caspase7	XM_018041755.1	Sense	GGAACAGATGGCAAGACAGCAATAAAG	101	RT-qPCR
			Antisense	GCCTGAATGAAGAAGAGTTTGGGTTTC
UXT	Ubiquitously expressed prefoldin like chaperone	XM_005700842.2	Sense	GCAAGTGGATTTGGGCTGTAAC	180	RT-qPCR
			Antisense	ATGGAGTCCTTGGTGAGGTTGT
